# Supplementary material for: Gene expression profiling of porcine mammary epithelial cells after challenge with Escherichia coli and Staphylococcus aureus in vitro
Source: Vet Res. 2015 May 6;46(1):50. doi: 10.1186/s13567-015-0178-z (PMC4421989; doi:10.1186/s13567-015-0178-z)
Supplement: Additional file 1: — Overview of differentially expressed genes at 3 h post-challenge with E. coli compared to unchallenged control. Table giving Affymetrix probe set numbers, fold changes (control vs. treatment), p-values and corresponding q-values, gene symbols and gene names. [file 13567_2015_178_MOESM1_ESM.xls]

## Sheet: control vs 3h E.coli
Additional file 1 Overview of differentially expressed genes at 3 h post-challenge with E. coli compared to unchallenged control.
z_COL	FC_control<3h E.coli	p_control<3h E.coli	q_control<3h E.coli	Gene_Symbol.y	Gene_Name
Ssc.719.1.S1_at	6.68	4.2e-20	3.53e-17	CXCL6	chemokine (C-X-C motif) ligand 6 (granulocyte chemotactic protein 2)
Ssc.24282.1.S1_at	6.27	1.51e-16	7.62e-14	CXCL1	chemokine (C-X-C motif) ligand 1 (melanoma growth stimulating activity, alpha)
Ssc.719.1.S1_a_at	6.07	6.8e-16	2.64e-13	CXCL6	chemokine (C-X-C motif) ligand 6 (granulocyte chemotactic protein 2)
Ssc.24282.2.S1_at	4.94	7.86e-14	1.89e-11	CXCL2	chemokine (C-X-C motif) ligand 2
Ssc.8767.1.A1_at	4.61	1.6e-10	1.8e-08	CYP1B1	cytochrome P450, family 1, subfamily B, polypeptide 1
Ssc.113.1.S2_at	4.53	4.61e-21	4.65e-18	IL1A	interleukin 1, alpha
Ssc.113.1.S1_at	3.83	7.51e-19	5.42e-16	IL1A	interleukin 1, alpha
Ssc.18038.1.A1_at	3.33	1.42e-11	2.11e-09	MAP3K8	mitogen-activated protein kinase kinase kinase 8
Ssc.658.1.S1_at	3.13	1.04e-13	2.39e-11	dJ196E23.2	interleukin 8
Ssc.4759.1.S1_at	2.99	1.63e-21	2.06e-18	NFKBIA	nuclear factor of kappa light polypeptide gene enhancer in B-cells inhibitor, alpha
Ssc.4933.1.A1_at	2.99	7.06e-12	1.15e-09
Ssc.8997.1.A1_at	2.96	3.97e-16	1.67e-13	ICAM1	intercellular adhesion molecule 1
Ssc.14522.1.S1_at	2.79	3.16e-06	8.63e-05	VCAM1	vascular cell adhesion molecule 1
Ssc.11187.1.S1_at	2.67	1.08e-17	6.72e-15	ICAM1	intercellular adhesion molecule 1
Ssc.19692.1.S1_at	2.66	1.1e-21	2.06e-18	CXCL3	chemokine (C-X-C motif) ligand 3
Ssc.657.1.A1_at	2.61	1.41e-09	1.15e-07	CCL2	chemokine (C-C motif) ligand 2
Ssc.3607.1.S1_at	2.57	2.81e-08	1.54e-06	IFNAR2	Homo sapiens interferon (alpha, beta and omega) receptor 2 (IFNAR2), transcript variant 1, mRNA
Ssc.19021.1.A1_at	2.46	2.78e-07	1.09e-05	CHST3	carbohydrate (chondroitin 6) sulfotransferase 3
Ssc.18802.1.A1_at	2.45	1.69e-14	5.02e-12	STX11	syntaxin 11
Ssc.208.1.S1_at	2.44	2.32e-10	2.39e-08	CYP1A1	cytochrome P450, family 1, subfamily A, polypeptide 1
Ssc.21256.1.S2_at	2.43	1.16e-08	7.29e-07	LIF	leukemia inhibitory factor (cholinergic differentiation factor)
Ssc.16110.1.A1_at	2.37	1.2e-17	6.72e-15	BIRC3	Homo sapiens baculoviral IAP repeat-containing 3 (BIRC3), transcript variant 2, mRNA
Ssc.1731.1.S1_at	2.35	7.6e-05	0.00108292	LOC634842	PREDICTED: Mus musculus similar to D430039N05Rik protein, transcript variant 2 (LOC634842), mRNA
Ssc.26326.1.S1_at	2.3	0.00069685	0.00599183	CYP3A4	cytochrome P450, family 3, subfamily A, polypeptide 4
Ssc.1206.1.A1_at	2.23	6.01e-07	2.02e-05	GLRX	glutaredoxin (thioltransferase)
Ssc.19132.1.A1_at	2.22	6.81e-06	0.00016307	EMP1	epithelial membrane protein 1
Ssc.30768.1.S1_at	2.17	1.89e-05	0.000367619	YPEL2	yippee-like 2 (Drosophila)
Ssc.13429.1.S1_at	2.15	1.02e-09	8.73e-08	YPEL2	yippee-like 2 (Drosophila)
Ssc.25242.2.S1_at	2.13	5.15e-05	0.00079031	EHF	ets homologous factor
Ssc.11797.1.A1_at	2.12	2.77e-14	7.37e-12	ABTB2	ankyrin repeat and BTB (POZ) domain containing 2
Ssc.4871.1.S1_at	2.06	3.23e-22	1.63e-18	CXCL2	chemokine (C-X-C motif) ligand 2
Ssc.29435.1.A1_at	2.04	1.76e-05	0.00034199	HMGA2	high mobility group AT-hook 2
Ssc.8466.1.A1_at	2.04	4.25e-14	1.07e-11	JAG1	jagged 1 (Alagille syndrome)
Ssc.8031.1.A1_at	2	4.86e-12	8.45e-10	S28A1	Sodium/nucleoside cotransporter 1 (Na(+)/nucleoside cotransporter 1)(Sodium-coupled nucleoside transporter 1)(Concentrative nucleoside transporter 1)(CNT 1)(Solute carrier family 28 member 1) [Source:UniProtKB/Swiss-Prot;Acc:O62667]
Ssc.3461.1.A1_at	1.99	2.69e-07	1.07e-05
Ssc.18404.1.A1_at	1.98	1.21e-14	3.83e-12	DCUN1D3	Homo sapiens DCN1, defective in cullin neddylation 1, domain containing 3 (S. cerevisiae) (DCUN1D3), mRNA
Ssc.30184.1.A1_at	1.98	3.88e-09	2.82e-07	LOC441896	PREDICTED: Homo sapiens misc_RNA (LOC441896), partial miscRNA
Ssc.8989.1.A1_at	1.94	3.04e-16	1.4e-13
Ssc.24865.2.A1_at	1.93	7.41e-05	0.00106604	XPO5	exportin 5
Ssc.31183.1.S1_at	1.93	5.33e-07	1.83e-05	ACPL2	acid phosphatase-like 2
Ssc.5016.1.A1_at	1.92	3.41e-07	1.28e-05	ZNF697	zinc finger protein 697
Ssc.6097.1.S1_a_at	1.92	4.22e-05	0.000689821	TXNRD1	Homo sapiens thioredoxin reductase 1 (TXNRD1), transcript variant 5, mRNA
Ssc.27027.1.S1_at	1.87	1.82e-10	2e-08	ZC3H12A	zinc finger CCCH-type containing 12A
Ssc.10968.1.S1_at	1.83	0.000573439	0.00510474	CLEC2D	C-type lectin domain family 2 member D (Osteoclast inhibitory lectin)(Lectin-like NK cell receptor)(Lectin-like transcript 1)(LLT-1) [Source:UniProtKB/Swiss-Prot;Acc:Q9UHP7]
Ssc.12911.1.A1_a_at	1.83	0.000437498	0.00424616	LOC100157182	PREDICTED: Sus scrofa similar to thymic stromal co-transporter (LOC100157182), mRNA
Ssc.13462.1.A1_at	1.81	0.000399104	0.00397285	ENTPD7	Homo sapiens ectonucleoside triphosphate diphosphohydrolase 7 (ENTPD7), mRNA
Ssc.4325.1.S1_at	1.81	0.00216928	0.0140902	Col8a1	Mus musculus collagen, type VIII, alpha 1 (Col8a1), mRNA
Ssc.10351.1.A1_at	1.8	6.5e-09	4.56e-07	PLAUR	Homo sapiens plasminogen activator, urokinase receptor (PLAUR), transcript variant 3, mRNA
Ssc.7864.1.A1_at	1.8	5.34e-12	8.99e-10	IL1RAP	interleukin 1 receptor accessory protein
Ssc.29636.1.A1_at	1.79	0.0019552	0.0130267	Mamdc2	Mus musculus MAM domain containing 2 (Mamdc2), mRNA
Ssc.19434.1.A1_at	1.78	2.25e-05	0.000419391	C3orf52	chromosome 3 open reading frame 52
Ssc.16376.1.S1_at	1.77	0.00038819	0.0038872	HBEGF	heparin-binding EGF-like growth factor
Ssc.31140.1.S1_at	1.77	0.00222507	0.0143419	IFIT3	Interferon-induced protein with tetratricopeptide repeats 3 (IFIT-3)(IFIT-4)(Interferon-induced 60 kDa protein)(IFI-60K)(ISG-60)(CIG49)(Retinoic acid-induced gene G protein)(RIG-G) [Source:UniProtKB/Swiss-Prot;Acc:O14879]
Ssc.5085.1.A1_at	1.76	1.07e-05	0.00022994	TNFAIP3	tumor necrosis factor, alpha-induced protein 3
Ssc.10025.3.S1_at	1.75	8.17e-09	5.22e-07	CEBPD	CCAAT/enhancer-binding protein delta (C/EBP delta)(Nuclear factor NF-IL6-beta)(NF-IL6-beta) [Source:UniProtKB/Swiss-Prot;Acc:P49716]
Ssc.6369.1.A1_at	1.75	7.71e-13	1.44e-10	Csf1	Mus musculus colony stimulating factor 1 (macrophage) (Csf1), transcript variant 2, mRNA
Ssc.14475.3.S1_a_at	1.74	5.03e-05	0.000782024	PPARG	Homo sapiens peroxisome proliferator-activated receptor gamma (PPARG), transcript variant 3, mRNA
Ssc.8758.1.A1_at	1.74	0.00216105	0.0140549	PCOLCE2	Procollagen C-endopeptidase enhancer 2 Precursor (Procollagen COOH-terminal proteinase enhancer 2)(Procollagen C-proteinase enhancer 2)(PCPE-2) [Source:UniProtKB/Swiss-Prot;Acc:Q9UKZ9]
Ssc.19494.1.S1_at	1.73	4.62e-10	4.49e-08	IRF1	interferon regulatory factor 1
Ssc.25996.1.A1_at	1.73	2.31e-13	4.86e-11	RNF19B	ring finger protein 19B
Ssc.5492.2.S1_at	1.73	2.32e-05	0.000428337	CAMSAP1L1	calmodulin regulated spectrin-associated protein 1-like 1
Ssc.639.1.A1_at	1.73	0.000111038	0.00147862	GEM	GTP binding protein overexpressed in skeletal muscle
Ssc.324.3.S1_a_at	1.69	2.18e-06	6.24e-05	JAK2	Janus kinase 2 (a protein tyrosine kinase)
Ssc.7562.1.A1_at	1.69	1.96e-05	0.000378341
Ssc.8528.2.S1_at	1.69	5.57e-08	2.73e-06	CTSC	cathepsin C
Ssc.9467.1.S1_at	1.69	1.79e-09	1.43e-07	CLDN1	claudin 1
Ssc.10025.1.S1_at	1.66	1.44e-07	6.42e-06	CEBPD	CCAAT/enhancer binding protein (C/EBP), delta
Ssc.15484.1.S1_at	1.66	8.16e-05	0.00115044	IL10RB	interleukin 10 receptor, beta
Ssc.30334.1.A1_at	1.66	7.18e-05	0.00104161	CYP3A4	cytochrome P450, family 3, subfamily A, polypeptide 4
Ssc.6256.1.A1_at	1.66	3.21e-15	1.16e-12	IL4RA	interleukin 4 receptor
Ssc.17592.1.S1_at	1.65	1.4e-07	6.32e-06	ANKH	ankylosis, progressive homolog (mouse)
Ssc.30617.1.S1_at	1.65	6.96e-08	3.34e-06
Ssc.30752.1.S1_at	1.65	0.0038433	0.0214328	IFIT1	interferon-induced protein with tetratricopeptide repeats 1
Ssc.10097.1.A1_at	1.64	1.35e-21	2.06e-18	CLDN1	claudin 1
Ssc.22090.1.A1_at	1.64	5.15e-05	0.00079031	HS3ST1	heparan sulfate (glucosamine) 3-O-sulfotransferase 1
Ssc.5296.1.A1_at	1.64	1.47e-05	0.000299534	PIK3AP1	phosphoinositide-3-kinase adaptor protein 1
Ssc.27040.1.A1_at	1.62	1.3e-13	2.84e-11	NAB1	Homo sapiens NGFI-A binding protein 1 (EGR1 binding protein 1) (NAB1), mRNA
Ssc.27522.1.S1_at	1.62	0.000110243	0.00147192	OSBPL3	oxysterol binding protein-like 3
Ssc.44.1.S1_at	1.62	0.000115889	0.00150742	ITGB3	integrin, beta 3 (platelet glycoprotein IIIa, antigen CD61)
Ssc.6097.1.S1_at	1.62	4.07e-06	0.000106889	TXNRD1	Homo sapiens thioredoxin reductase 1 (TXNRD1), transcript variant 5, mRNA
Ssc.9400.1.A1_at	1.62	8.26e-10	7.37e-08	JAG1	jagged 1 (Alagille syndrome)
Ssc.30752.2.A1_at	1.61	0.00677753	0.0316132	IFIT1	interferon-induced protein with tetratricopeptide repeats 1
Ssc.4368.3.S1_at	1.61	0.00290807	0.0175349	FBXO32	Homo sapiens F-box protein 32 (FBXO32), transcript variant 1, mRNA
Ssc.8594.1.A1_at	1.61	1.48e-07	6.52e-06	BLNK	Homo sapiens B-cell linker (BLNK), transcript variant 2, mRNA
Ssc.8980.1.A1_at	1.6	5.88e-10	5.39e-08	ANGPTL4	Homo sapiens angiopoietin-like 4 (ANGPTL4), transcript variant 3, mRNA
Ssc.10025.2.S1_at	1.59	5.07e-08	2.56e-06	CEBPD	CCAAT/enhancer binding protein (C/EBP), delta
Ssc.17133.1.A1_at	1.59	0.000362178	0.00369267
Ssc.4190.1.S1_at	1.59	0.00281031	0.0170884	BMP2	bone morphogenetic protein 2
Ssc.61.1.S1_at	1.59	0.00022065	0.00248208	LOC653879	PREDICTED: Homo sapiens similar to complement component 3 (LOC653879), mRNA
Ssc.6462.1.A1_at	1.59	0.00141742	0.0101017	PPAP2B	Homo sapiens phosphatidic acid phosphatase type 2B (PPAP2B), transcript variant 2, mRNA
Ssc.18813.1.A1_at	1.58	0.000276448	0.00294346	KCNJ14	potassium inwardly-rectifying channel, subfamily J, member 14
Ssc.20199.1.S1_at	1.58	2.96e-09	2.23e-07	HIVEP2	human immunodeficiency virus type I enhancer binding protein 2
Ssc.8555.1.A1_at	1.58	0.00430513	0.0231144
Ssc.11381.1.S1_at	1.57	1.29e-07	5.85e-06	IFNAR1	interferon (alpha, beta and omega) receptor 1
Ssc.11405.1.A1_at	1.56	0.00180961	0.0123078
Ssc.15919.1.A1_at	1.56	1.38e-06	4.26e-05	Q9GL49	TN3 [Source:UniProtKB/TrEMBL;Acc:Q9GL49]
Ssc.21845.1.S1_at	1.56	2.65e-08	1.49e-06	BRWD1	Homo sapiens bromodomain and WD repeat domain containing 1 (BRWD1), transcript variant 3, mRNA
Ssc.24610.1.A1_at	1.56	0.00244375	0.0153209	HEY2	hairy/enhancer-of-split related with YRPW motif 2
Ssc.25242.1.A1_at	1.56	0.00103639	0.00800182	EHF	ets homologous factor
Ssc.29575.1.A1_at	1.56	1.23e-06	3.85e-05	VNN2	vanin 2
Ssc.29811.1.A1_at	1.56	0.000170663	0.00206057	AKAP2	Homo sapiens A kinase (PRKA) anchor protein 2 (AKAP2), transcript variant 2, mRNA
Ssc.4368.1.S1_at	1.56	0.00295863	0.0177338	FBXO32	F-box protein 32
Ssc.6070.1.A1_at	1.55	0.000238288	0.00262579	OSBPL3	oxysterol binding protein-like 3
Ssc.9607.1.A1_at	1.55	5.98e-06	0.000145785	RCAN1	Homo sapiens regulator of calcineurin 1 (RCAN1), transcript variant 2, mRNA
SscAffx.11.1.S1_a_at	1.55	0.00175112	0.0119795	INVO	Involucrin [Source:UniProtKB/Swiss-Prot;Acc:P18175]
Ssc.13473.1.A1_at	1.54	0.000347682	0.00359572	Ugcg	Mus musculus UDP-glucose ceramide glucosyltransferase (Ugcg), mRNA
Ssc.28517.1.S1_at	1.54	0.000407627	0.00401023	DUSP10	dual specificity phosphatase 10
Ssc.2993.3.S1_at	1.54	7.87e-09	5.16e-07	C1orf199	Homo sapiens chromosome 1 open reading frame 199 (C1orf199), non-coding RNA
Ssc.9522.1.A1_at	1.54	2.34e-11	3.28e-09	p53RFP	ring finger 144B
Ssc.17674.1.A1_at	1.52	2.01e-07	8.39e-06	Ugcg	Mus musculus UDP-glucose ceramide glucosyltransferase (Ugcg), mRNA
Ssc.19280.1.A1_at	1.51	4.74e-07	1.67e-05	D030022P06Rik	PREDICTED: Mus musculus RIKEN cDNA D030022P06 gene (D030022P06Rik), mRNA
Ssc.20199.2.S1_at	1.51	2.43e-09	1.86e-07	HIVEP2	human immunodeficiency virus type I enhancer binding protein 2
Ssc.28513.1.S1_at	1.51	2.72e-14	7.37e-12	NRARP	NOTCH-regulated ankyrin repeat protein
Ssc.5343.1.S1_at	1.51	0.000169303	0.0020552	SCUBE3	Homo sapiens signal peptide, CUB domain, EGF-like 3 (SCUBE3), mRNA
Ssc.16690.1.S1_at	-1.51	0.00207508	0.0136541	BMP4	Homo sapiens bone morphogenetic protein 4 (BMP4), transcript variant 3, mRNA
Ssc.19005.1.A1_at	-1.51	8.6e-11	1.03e-08	PDZRN3	Homo sapiens PDZ domain containing ring finger 3 (PDZRN3), mRNA
Ssc.2038.1.S1_at	-1.51	0.000673466	0.00582005	RAB40B	RAB40B, member RAS oncogene family
Ssc.25164.1.S1_at	-1.51	0.00473354	0.0247305	DUSP6	dual specificity phosphatase 6
Ssc.7910.1.A1_at	-1.51	0.00129541	0.00943916	HELLS	helicase, lymphoid-specific
Ssc.13638.1.A1_a_at	-1.52	7.68e-09	5.15e-07	PHF17	Homo sapiens PHD finger protein 17 (PHF17), transcript variant L, mRNA
Ssc.26351.1.S1_at	-1.52	0.0041172	0.022486	LOC100048049	PREDICTED: Mus musculus similar to Regulatory factor X, 3 (influences HLA class II expression), transcript variant 1 (LOC100048049), mRNA
Ssc.27276.1.A1_at	-1.52	0.00206498	0.0136054	TAF1D	TATA box binding protein (TBP)-associated factor, RNA polymerase I, D, 41kDa
Ssc.19327.1.S1_at	-1.53	0.00101759	0.0079248	HIST1H1D	histone cluster 1, H1d
Ssc.8084.1.S1_at	-1.53	5.52e-06	0.000137293	DLC1	deleted in liver cancer 1
Ssc.9075.1.A1_at	-1.53	2.42e-09	1.86e-07	JUN	jun oncogene
Ssc.25042.1.A1_at	-1.55	2.24e-05	0.000418181	Slc16a4	Mus musculus solute carrier family 16 (monocarboxylic acid transporters), member 4 (Slc16a4), mRNA
Ssc.13632.1.A1_at	-1.56	0.00595989	0.028922
Ssc.19346.1.S1_at	-1.56	0.000554484	0.00498044	LOC100292504	PREDICTED: Homo sapiens similar to arsenic-like protein (LOC100292504), mRNA
Ssc.10453.1.S1_at	-1.57	0.0105239	0.0430763	LOC100132553	PREDICTED: Homo sapiens misc_RNA (LOC100132553), miscRNA
Ssc.3139.1.A1_at	-1.57	3.36e-05	0.000590312	RGS2	regulator of G-protein signaling 2, 24kDa
Ssc.19629.1.A1_at	-1.58	0.000814094	0.00673548	EGR1	early growth response 1
Ssc.22550.1.A1_at	-1.58	1.2e-10	1.37e-08	JUN	jun oncogene
Ssc.22608.1.S1_at	-1.58	1.18e-07	5.46e-06	C11orf31	chromosome 11 open reading frame 31
Ssc.26929.1.S1_at	-1.58	0.000383431	0.00385485	SYNPO2	Homo sapiens synaptopodin 2 (SYNPO2), transcript variant 2, mRNA
Ssc.29591.1.A1_at	-1.59	0.000355361	0.0036305	TRMT61B	tRNA methyltransferase 61 homolog B (S. cerevisiae)
Ssc.8242.1.S1_at	-1.59	9.93e-08	4.64e-06	BCOR	Homo sapiens BCL6 co-repressor (BCOR), transcript variant 5, mRNA
Ssc.9461.1.A1_at	-1.6	5.36e-05	0.000811771
Ssc.12540.2.A1_at	-1.61	7.52e-07	2.45e-05	KIAA0182	Homo sapiens KIAA0182 (KIAA0182), transcript variant 2, mRNA
Ssc.28515.1.S1_at	-1.62	9.47e-06	0.000210487	USP2	ubiquitin specific peptidase 2
Ssc.29973.1.S1_at	-1.65	4.39e-11	5.99e-09	PHF17	Homo sapiens PHD finger protein 17 (PHF17), transcript variant L, mRNA
Ssc.11264.1.A1_at	-1.66	0.00544271	0.0270628
Ssc.5371.1.S1_a_at	-1.66	0.00166299	0.0114972	POLE2	polymerase (DNA directed), epsilon 2 (p59 subunit)
Ssc.12223.1.A1_at	-1.67	5.36e-08	2.68e-06	Stox2	Mus musculus storkhead box 2 (Stox2), transcript variant 2, mRNA
Ssc.12682.1.A1_at	-1.68	0.000226994	0.00253454	VAV3	vav 3 guanine nucleotide exchange factor
Ssc.10444.1.S1_at	-1.69	4.36e-05	0.000708114
Ssc.30371.1.A1_at	-1.69	3.91e-05	0.000656005	ID4	Homo sapiens inhibitor of DNA binding 4, dominant negative helix-loop-helix protein (ID4), mRNA
Ssc.16460.1.S1_at	-1.81	0.00024828	0.00269471	EGR1	early growth response 1
Ssc.19629.2.S1_s_at	-1.81	5.88e-05	0.000867834	EGR1	early growth response 1
Ssc.1555.1.A1_at	-1.84	2.2e-08	1.31e-06	FOS	v-fos FBJ murine osteosarcoma viral oncogene homolog
Ssc.27345.1.S1_at	-1.85	0.000218734	0.00247517
Ssc.22043.1.S1_at	-1.86	1.25e-12	2.25e-10	LOC100045546	PREDICTED: Mus musculus similar to Id4 (LOC100045546), mRNA
Ssc.29576.1.A1_at	-1.87	3.67e-05	0.000634037	KLHDC7A	kelch domain containing 7A
Ssc.27052.1.A1_at	-1.9	2.19e-07	8.98e-06
Ssc.4319.1.A1_at	-1.93	0.000934512	0.00741569	SOSTDC1	sclerostin domain containing 1
Ssc.10406.1.A1_at	-2.2	5.3e-07	1.83e-05
Ssc.27484.1.S1_at	-3.55	4.47e-15	1.5e-12	SFRS12	Homo sapiens splicing factor, arginine/serine-rich 12 (SFRS12), transcript variant 1, mRNA
