# Supplementary material for: Gene expression profiling of porcine mammary epithelial cells after challenge with Escherichia coli and Staphylococcus aureus in vitro
Source: Vet Res. 2015 May 6;46(1):50. doi: 10.1186/s13567-015-0178-z (PMC4421989; doi:10.1186/s13567-015-0178-z)
Supplement: Additional file 2: — Overview of differentially expressed genes at 3 h post-challenge with S. aureus compared to unchallenged control. Table giving Affymetrix probe set numbers, fold changes (control vs. treatment), p-values and corresponding q-values, gene symbols and gene names. [file 13567_2015_178_MOESM2_ESM.xls]

## Sheet: control vs 3h S.aureus
Additional file 2 Overview of differentially expressed genes at 3 h post-challenge with S. aureus compared to unchallenged control.
z_COL	FC_control vs 3h S.aureus	p_control vs 3h S.aureus	q_control vs 3h S.aureus	Gene_Symbol.y	Gene_Name
Ssc.8767.1.A1_at	3.38	3.41e-08	5.05e-06	CYP1B1	cytochrome P450, family 1, subfamily B, polypeptide 1
Ssc.25187.1.A1_at	2.42	0.000107024	0.00176599
Ssc.208.1.S1_at	2.4	3.84e-10	2.68e-07	CYP1A1	cytochrome P450, family 1, subfamily A, polypeptide 1
Ssc.3461.1.A1_at	2.32	3.77e-09	1.02e-06
Ssc.13232.2.A1_at	1.95	0.00577346	0.0264531
Ssc.19132.1.A1_at	1.82	0.0003769	0.00415547	EMP1	epithelial membrane protein 1
Ssc.8758.1.A1_at	1.81	0.00109762	0.00857771	PCOLCE2	Procollagen C-endopeptidase enhancer 2 Precursor (Procollagen COOH-terminal proteinase enhancer 2)(Procollagen C-proteinase enhancer 2)(PCPE-2) [Source:UniProtKB/Swiss-Prot;Acc:Q9UKZ9]
Ssc.30617.1.S1_at	1.78	3.22e-09	1.02e-06
Ssc.24865.2.A1_at	1.77	0.000422337	0.00447833	XPO5	exportin 5
Ssc.25844.1.S1_at	1.77	0.000110299	0.00180541	ATXN1	Homo sapiens ataxin 1 (ATXN1), transcript variant 2, mRNA
Ssc.8989.1.A1_at	1.75	5.25e-14	1.28e-10
Ssc.5580.1.S1_at	1.7	0.000536344	0.00531367
Ssc.19174.1.A1_at	1.69	5.5e-07	3.95e-05	PER2	period homolog 2 (Drosophila)
Ssc.11608.1.A1_at	1.68	2.2e-05	0.000574179
Ssc.30184.1.A1_at	1.67	1.42e-06	7.8e-05	LOC441896	PREDICTED: Homo sapiens misc_RNA (LOC441896), partial miscRNA
Ssc.2682.1.S1_at	1.66	2.1e-07	2.1e-05	TSC22D3	Homo sapiens TSC22 domain family, member 3 (TSC22D3), transcript variant 3, mRNA
Ssc.17592.1.S1_at	1.64	1.84e-07	1.91e-05	ANKH	ankylosis, progressive homolog (mouse)
Ssc.18813.1.A1_at	1.62	0.000135354	0.00206595	KCNJ14	potassium inwardly-rectifying channel, subfamily J, member 14
Ssc.10968.1.S1_at	1.61	0.00500591	0.0239942	CLEC2D	C-type lectin domain family 2 member D (Osteoclast inhibitory lectin)(Lectin-like NK cell receptor)(Lectin-like transcript 1)(LLT-1) [Source:UniProtKB/Swiss-Prot;Acc:Q9UHP7]
Ssc.7907.2.S1_at	1.59	0.00016426	0.00234587	ST6GalI	ST6 beta-galactosamide alpha-2,6-sialyltranferase 1
Ssc.13604.1.A1_at	1.58	0.00046868	0.00482943	HMGCS1	Homo sapiens 3-hydroxy-3-methylglutaryl-Coenzyme A synthase 1 (soluble) (HMGCS1), transcript variant 2, mRNA
Ssc.28513.1.S1_at	1.58	7.7e-16	3.76e-12	NRARP	NOTCH-regulated ankyrin repeat protein
Ssc.3931.1.S1_at	1.58	0.00107686	0.00847383	FHL3	four and a half LIM domains 3
Ssc.6665.1.A1_at	1.58	2.14e-05	0.000561363	LRRC28	Homo sapiens leucine rich repeat containing 28 (LRRC28), mRNA
SscAffx.11.1.S1_a_at	1.58	0.00128653	0.00971214	INVO	Involucrin [Source:UniProtKB/Swiss-Prot;Acc:P18175]
Ssc.14277.1.A1_at	1.57	0.00181243	0.0122609
Ssc.9236.1.A1_at	1.56	1.13e-05	0.000353651	TPM2	Homo sapiens tropomyosin 2 (beta) (TPM2), transcript variant 3, mRNA
Ssc.2993.3.S1_at	1.55	5.17e-09	1.07e-06	C1orf199	Homo sapiens chromosome 1 open reading frame 199 (C1orf199), non-coding RNA
Ssc.5492.2.S1_at	1.55	0.000403789	0.00431555	CAMSAP1L1	calmodulin regulated spectrin-associated protein 1-like 1
Ssc.24864.1.A1_at	1.54	0.000127308	0.00198027	MEIS1	Meis homeobox 1
Ssc.204.1.S1_at	1.53	0.000390895	0.00422681	CYP3A4	cytochrome P450, family 3, subfamily A, polypeptide 4
Ssc.12537.1.A1_at	1.51	0.00534832	0.0252148
Ssc.324.3.S1_a_at	1.51	9.75e-05	0.001647	JAK2	Janus kinase 2 (a protein tyrosine kinase)
Ssc.22608.1.S1_at	-1.52	7.46e-07	4.79e-05	C11orf31	chromosome 11 open reading frame 31
Ssc.24282.1.S1_at	-1.52	0.00274832	0.0161729	CXCL1	chemokine (C-X-C motif) ligand 1 (melanoma growth stimulating activity, alpha)
Ssc.11763.1.A1_at	-1.53	0.000138833	0.00209308
Ssc.162.1.S1_at	-1.53	0.00767015	0.0322728	RLN1	relaxin 1
Ssc.26350.1.A1_at	-1.53	7.87e-06	0.000268768
Ssc.29576.1.A1_at	-1.53	0.00282793	0.0164824	KLHDC7A	kelch domain containing 7A
Ssc.29632.1.A1_at	-1.53	0.00022922	0.00296968	PLEKHH2	pleckstrin homology domain containing, family H (with MyTH4 domain) member 2
Ssc.26351.1.S1_at	-1.54	0.00318869	0.0180259	LOC100048049	PREDICTED: Mus musculus similar to Regulatory factor X, 3 (influences HLA class II expression), transcript variant 1 (LOC100048049), mRNA
Ssc.30951.1.A1_at	-1.54	7.79e-06	0.000267813	FST	follistatin
Ssc.5371.1.S1_a_at	-1.54	0.00642532	0.0285236	POLE2	polymerase (DNA directed), epsilon 2 (p59 subunit)
Ssc.8865.1.A1_at	-1.54	0.000617622	0.00581237	DUSP6	dual specificity phosphatase 6
Ssc.10453.1.S1_at	-1.55	0.0121099	0.0433	LOC100132553	PREDICTED: Homo sapiens misc_RNA (LOC100132553), miscRNA
Ssc.12223.1.A1_at	-1.55	1.37e-06	7.62e-05	Stox2	Mus musculus storkhead box 2 (Stox2), transcript variant 2, mRNA
Ssc.21296.2.A1_at	-1.55	0.0127564	0.0445857
Ssc.10780.1.A1_at	-1.57	5.94e-05	0.0011921	C6orf167	chromosome 6 open reading frame 167
Ssc.10444.1.S1_at	-1.58	0.000271564	0.00339229
Ssc.11264.1.A1_at	-1.58	0.0120093	0.0431296
Ssc.13632.1.A1_at	-1.58	0.00476497	0.0232387
Ssc.19346.1.S1_at	-1.59	0.000324653	0.00379351	LOC100292504	PREDICTED: Homo sapiens similar to arsenic-like protein (LOC100292504), mRNA
Ssc.382.1.S1_at	-1.59	0.00139296	0.0102002	CSF2	colony stimulating factor 2 (granulocyte-macrophage)
Ssc.22176.1.A1_at	-1.61	3.77e-08	5.26e-06	APC	Homo sapiens adenomatous polyposis coli (APC), transcript variant 1, mRNA
Ssc.8506.1.A1_at	-1.61	0.0126652	0.0445355	RBM25	Homo sapiens RNA binding motif protein 25 (RBM25), mRNA
Ssc.8865.2.S1_at	-1.63	0.000578175	0.00557495	DUSP6	dual specificity phosphatase 6
Ssc.7910.2.A1_a_at	-1.65	0.000125487	0.00196049	HELLS	helicase, lymphoid-specific
Ssc.27276.1.A1_at	-1.66	0.000295517	0.00357272	TAF1D	TATA box binding protein (TBP)-associated factor, RNA polymerase I, D, 41kDa
Ssc.15128.2.S1_at	-1.67	0.0137621	0.0468242	ARID4B	Homo sapiens AT rich interactive domain 4B (RBP1-like) (ARID4B), transcript variant 2, mRNA
Ssc.7910.1.A1_at	-1.69	8.49e-05	0.00149747	HELLS	helicase, lymphoid-specific
Ssc.22370.1.S1_at	-1.71	0.00451134	0.0225763	DSCC1	Sister chromatid cohesion protein DCC1 (Defective in sister chromatid cohesion protein 1 homolog) [Source:UniProtKB/Swiss-Prot;Acc:Q9BVC3]
Ssc.10406.1.A1_at	-1.89	2.02e-05	0.00054023
Ssc.25164.1.S1_at	-1.89	4.18e-05	0.000911471	DUSP6	dual specificity phosphatase 6
Ssc.21341.2.A1_at	-1.94	4.05e-05	0.000891479	Ttbk2	Mus musculus tau tubulin kinase 2 (Ttbk2), transcript variant 1, mRNA
Ssc.27345.1.S1_at	-2	4.27e-05	0.000926184
Ssc.9461.1.A1_at	-2.01	4.56e-08	6.02e-06
Ssc.16460.1.S1_at	-2.05	1.76e-05	0.000486628	EGR1	early growth response 1
Ssc.27052.1.A1_at	-2.15	5.25e-09	1.07e-06
Ssc.19629.1.A1_at	-2.17	3.16e-07	2.86e-05	EGR1	early growth response 1
Ssc.7314.1.A1_at	-2.17	0.000390695	0.00422681	PTGS2	prostaglandin-endoperoxide synthase 2 (prostaglandin G/H synthase and cyclooxygenase)
Ssc.1555.1.A1_at	-2.27	1.67e-11	1.63e-08	FOS	v-fos FBJ murine osteosarcoma viral oncogene homolog
Ssc.19629.2.S1_s_at	-2.3	1.94e-07	1.97e-05	EGR1	early growth response 1
Ssc.27484.1.S1_at	-2.96	4.44e-13	7.23e-10	SFRS12	Homo sapiens splicing factor, arginine/serine-rich 12 (SFRS12), transcript variant 1, mRNA
