# Supplementary material for: Gene expression profiling of porcine mammary epithelial cells after challenge with Escherichia coli and Staphylococcus aureus in vitro
Source: Vet Res. 2015 May 6;46(1):50. doi: 10.1186/s13567-015-0178-z (PMC4421989; doi:10.1186/s13567-015-0178-z)
Supplement: Additional file 3: — Overview of differentially expressed genes at 24 h post-challenge with E. coli compared to unchallenged control. Table giving Affymetrix probe set numbers, fold changes (control vs. treatment), p-values and corresponding q-values, gene symbols and gene names. [file 13567_2015_178_MOESM3_ESM.xls]

## Sheet: control vs 24h E.coli
Additional file 3 Overview of differentially expressed genes at 24 h post-challenge with E. coli compared to unchallenged control.
z_COL	FC_control vs 24h E.coli	p_control vs 24h E.coli	q_control vs 24h E.coli	Gene_Symbol.y	Gene_Name
Ssc.30752.2.A1_at	8.08	5.06e-15	4.12e-13	IFIT1	interferon-induced protein with tetratricopeptide repeats 1
Ssc.26326.1.S1_at	7.87	4.09e-11	4.46e-10	CYP3A4	cytochrome P450, family 3, subfamily A, polypeptide 4
Ssc.61.1.S1_at	7.69	3.57e-20	1.27e-17	LOC653879	PREDICTED: Homo sapiens similar to complement component 3 (LOC653879), mRNA
Ssc.30752.1.S1_at	7.05	1.75e-14	1.12e-12	IFIT1	interferon-induced protein with tetratricopeptide repeats 1
Ssc.31140.1.S1_at	5.27	1.29e-11	1.84e-10	IFIT3	Interferon-induced protein with tetratricopeptide repeats 3 (IFIT-3)(IFIT-4)(Interferon-induced 60 kDa protein)(IFI-60K)(ISG-60)(CIG49)(Retinoic acid-induced gene G protein)(RIG-G) [Source:UniProtKB/Swiss-Prot;Acc:O14879]
Ssc.30334.1.A1_at	5.17	4.62e-17	8.14e-15	CYP3A4	cytochrome P450, family 3, subfamily A, polypeptide 4
Ssc.719.1.S1_a_at	4.97	2.52e-14	1.48e-12	CXCL6	chemokine (C-X-C motif) ligand 6 (granulocyte chemotactic protein 2)
Ssc.286.1.S1_s_at	4.91	2.26e-07	3.97e-07	RSAD2	radical S-adenosyl methionine domain containing 2
Ssc.719.1.S1_at	4.79	2.56e-17	5.41e-15	CXCL6	chemokine (C-X-C motif) ligand 6 (granulocyte chemotactic protein 2)
Ssc.6233.1.S1_at	4.03	3.48e-10	2.29e-09	PPAP2B	Homo sapiens phosphatidic acid phosphatase type 2B (PPAP2B), transcript variant 2, mRNA
Ssc.1731.1.S1_at	3.98	1.47e-08	4.35e-08	LOC634842	PREDICTED: Mus musculus similar to D430039N05Rik protein, transcript variant 2 (LOC634842), mRNA
Ssc.5677.1.A1_at	3.7	2.59e-09	1.11e-08	ST8SIA4	ST8 alpha-N-acetyl-neuraminide alpha-2,8-sialyltransferase 4
Ssc.9683.1.A1_at	3.64	2.29e-08	6.21e-08	TNFSF10	Homo sapiens tumor necrosis factor (ligand) superfamily, member 10 (TNFSF10), mRNA
Ssc.19175.2.S1_at	3.58	1.55e-08	4.51e-08	SLC2A12	solute carrier family 2 (facilitated glucose transporter), member 12
Ssc.11557.1.A1_at	3.55	2.02e-11	2.61e-10	ISG15	ISG15 ubiquitin-like modifier
Ssc.3343.1.S1_at	3.47	3e-08	7.73e-08	SYNPO2	synaptopodin 2
Ssc.11608.1.A1_at	3.46	4.64e-14	2.28e-12
Ssc.14522.1.S1_at	3.4	1.13e-07	2.22e-07	VCAM1	vascular cell adhesion molecule 1
Ssc.6462.1.A1_at	3.3	9.22e-11	8.4e-10	PPAP2B	Homo sapiens phosphatidic acid phosphatase type 2B (PPAP2B), transcript variant 2, mRNA
Ssc.18878.1.A1_at	3.19	9e-07	1.28e-06	C5orf41	chromosome 5 open reading frame 41
Ssc.13156.2.S1_at	3.06	1.52e-12	3.34e-11	C8orf4	chromosome 8 open reading frame 4
Ssc.90.1.S1_at	3.05	3.63e-14	1.97e-12	CHI3L1	chitinase 3-like 1 (cartilage glycoprotein-39)
Ssc.26351.1.S1_at	2.9	2.25e-09	9.92e-09	LOC100048049	PREDICTED: Mus musculus similar to Regulatory factor X, 3 (influences HLA class II expression), transcript variant 1 (LOC100048049), mRNA
Ssc.20655.1.S1_at	2.86	3.29e-10	2.22e-09
Ssc.13156.1.A1_at	2.85	4.3e-13	1.22e-11	C8orf4	chromosome 8 open reading frame 4
Ssc.16664.1.A1_at	2.82	2.52e-06	3.11e-06	KLF9	Kruppel-like factor 9
Ssc.29392.1.A1_at	2.82	4.97e-07	7.7e-07	KLHL24	kelch-like 24 (Drosophila)
Ssc.19692.1.S1_at	2.81	1.67e-22	3.53e-19	CXCL3	chemokine (C-X-C motif) ligand 3
Ssc.8997.1.A1_at	2.8	2.14e-15	2.15e-13	ICAM1	intercellular adhesion molecule 1
Ssc.16110.1.A1_at	2.79	3.59e-20	1.27e-17	BIRC3	Homo sapiens baculoviral IAP repeat-containing 3 (BIRC3), transcript variant 2, mRNA
Ssc.19175.3.A1_at	2.75	1.57e-08	4.58e-08	SLC2A12	solute carrier family 2 (facilitated glucose transporter), member 12
Ssc.4759.1.S1_at	2.75	2.5e-20	1.27e-17	NFKBIA	nuclear factor of kappa light polypeptide gene enhancer in B-cells inhibitor, alpha
Ssc.6157.1.A1_at	2.75	8.04e-08	1.69e-07	ZNF521	zinc finger protein 521
Ssc.8479.1.A1_at	2.75	8.12e-06	8.51e-06	CCDC152	Homo sapiens coiled-coil domain containing 152 (CCDC152), mRNA
Ssc.2163.2.A1_at	2.72	2.47e-09	1.07e-08	CIRBP	Homo sapiens cold inducible RNA binding protein (CIRBP), transcript variant 3, transcribed RNA
Ssc.21169.1.S1_at	2.71	2.87e-07	4.88e-07	KLHL24	kelch-like 24 (Drosophila)
Ssc.12911.1.A1_a_at	2.7	1.87e-07	3.4e-07	LOC100157182	PREDICTED: Sus scrofa similar to thymic stromal co-transporter (LOC100157182), mRNA
Ssc.4325.1.S1_at	2.7	2.6e-06	3.21e-06	Col8a1	Mus musculus collagen, type VIII, alpha 1 (Col8a1), mRNA
Ssc.27333.1.A1_at	2.69	5.3e-06	5.83e-06	SLC2A12	solute carrier family 2 (facilitated glucose transporter), member 12
Ssc.30768.1.S1_at	2.68	2.96e-07	5.01e-07	YPEL2	yippee-like 2 (Drosophila)
Ssc.5104.1.S1_at	2.65	3.83e-08	9.38e-08	P8	nuclear protein 1
Ssc.27500.1.A1_at	2.63	8.69e-07	1.24e-06
Ssc.13632.1.A1_at	2.61	2.39e-07	4.15e-07
Ssc.2158.1.A1_at	2.61	1.86e-09	8.51e-09	MLLT3	myeloid/lymphoid or mixed-lineage leukemia (trithorax homolog, Drosophila); translocated to, 3
Ssc.4368.3.S1_at	2.59	1.87e-07	3.4e-07	FBXO32	Homo sapiens F-box protein 32 (FBXO32), transcript variant 1, mRNA
Ssc.13460.1.A1_at	2.57	7.32e-14	3.29e-12	MITR	histone deacetylase 9
Ssc.17861.1.A1_at	2.55	3.35e-10	2.23e-09	LOC100155467	PREDICTED: Sus scrofa similar to Interferon-induced protein with tetratricopeptide repeats 2 (IFIT-2) (Interferon-induced 54 kDa protein) (IFI-54K) (ISG-54 K) (LOC100155467), mRNA
Ssc.4368.1.S1_at	2.53	8.2e-08	1.72e-07	FBXO32	F-box protein 32
Ssc.13711.1.S1_at	2.5	3.3e-10	2.22e-09	MAP2K6	mitogen-activated protein kinase kinase 6
Ssc.30406.1.A1_at	2.5	1.75e-06	2.29e-06
Ssc.8827.1.A1_at	2.5	2.38e-07	4.13e-07	OBFC2A	Homo sapiens oligonucleotide/oligosaccharide-binding fold containing 2A (OBFC2A), transcript variant 2, transcribed RNA
Ssc.10884.1.A1_at	2.48	8.3e-09	2.83e-08	IFI16	interferon, gamma-inducible protein 16
Ssc.29525.1.A1_at	2.47	8.84e-08	1.83e-07	EXPH5	Homo sapiens exophilin 5 (EXPH5), transcript variant 3, mRNA
Ssc.10588.1.A1_at	2.44	4.91e-09	1.83e-08	IFI44L	interferon-induced protein 44-like
Ssc.10998.1.A1_at	2.43	1.63e-10	1.28e-09	CLK1	CDC-like kinase 1
Ssc.6738.1.S1_at	2.43	2.21e-06	2.79e-06	LNX1	Homo sapiens ligand of numb-protein X 1 (LNX1), transcript variant 1, mRNA
Ssc.14391.1.A1_at	2.42	1.25e-06	1.72e-06	ALS2CR8	Homo sapiens amyotrophic lateral sclerosis 2 (juvenile) chromosome region, candidate 8 (ALS2CR8), mRNA
Ssc.13719.1.A1_at	2.4	9.15e-10	4.86e-09	PPM1B	protein phosphatase 1B (formerly 2C), magnesium-dependent, beta isoform
Ssc.26816.1.S1_at	2.38	3.89e-11	4.31e-10	SLC2A12	solute carrier family 2 (facilitated glucose transporter), member 12
Ssc.10593.1.S1_at	2.37	8.88e-08	1.83e-07	IFI44L	interferon-induced protein 44-like
Ssc.22487.1.S1_at	2.37	3.8e-06	4.43e-06	C2orf40	chromosome 2 open reading frame 40
Ssc.5113.2.A1_at	2.37	5.59e-07	8.47e-07	C2orf67	chromosome 2 open reading frame 67
Ssc.24282.1.S1_at	2.35	1.21e-07	2.36e-07	CXCL1	chemokine (C-X-C motif) ligand 1 (melanoma growth stimulating activity, alpha)
Ssc.11187.1.S1_at	2.32	1.47e-15	1.55e-13	ICAM1	intercellular adhesion molecule 1
Ssc.28935.1.S1_at	2.32	2.36e-08	6.34e-08	ARL13B	Homo sapiens ADP-ribosylation factor-like 13B (ARL13B), transcript variant 2, mRNA
Ssc.13429.1.S1_at	2.31	9.89e-11	8.86e-10	YPEL2	yippee-like 2 (Drosophila)
Ssc.7145.1.A1_at	2.3	6.43e-06	6.94e-06	SFRS2IP	splicing factor, arginine/serine-rich 2, interacting protein
Ssc.15885.1.S1_at	2.28	4.46e-07	7.04e-07	DDX58	DEAD (Asp-Glu-Ala-Asp) box polypeptide 58
Ssc.1257.1.S1_a_at	2.26	6.93e-08	1.5e-07	PIK3IP1	phosphoinositide-3-kinase interacting protein 1
Ssc.21782.1.S1_at	2.26	1.33e-05	1.29e-05
Ssc.30532.1.A1_at	2.26	4.01e-10	2.55e-09	LOC100155467	PREDICTED: Sus scrofa similar to Interferon-induced protein with tetratricopeptide repeats 2 (IFIT-2) (Interferon-induced 54 kDa protein) (IFI-54K) (ISG-54 K) (LOC100155467), mRNA
Ssc.14269.1.A1_at	2.25	8.97e-07	1.28e-06	LOC100292165	PREDICTED: Homo sapiens similar to OVC10-2 (LOC100292165), mRNA
Ssc.3340.1.A1_at	2.24	5.25e-11	5.37e-10	OA48-18	cisplatin resistance-associated overexpressed protein
Ssc.20419.1.S1_at	2.22	3.94e-11	4.34e-10	SLC25A27	Homo sapiens solute carrier family 25, member 27 (SLC25A27), nuclear gene encoding mitochondrial protein, mRNA
Ssc.22090.1.A1_at	2.22	6.91e-09	2.43e-08	HS3ST1	heparan sulfate (glucosamine) 3-O-sulfotransferase 1
Ssc.221.1.S1_at	2.22	1.16e-09	5.79e-09	MX1	Homo sapiens myxovirus (influenza virus) resistance 1, interferon-inducible protein p78 (mouse) (MX1), transcript variant 1, mRNA
Ssc.24421.1.S1_at	2.22	0.00022588	0.000152809	C12orf35	chromosome 12 open reading frame 35
Ssc.7382.1.A1_s_at	2.22	9.07e-08	1.86e-07	CCDC52	coiled-coil domain containing 52
Ssc.10820.1.A1_at	2.18	1.03e-09	5.3e-09
Ssc.23294.1.S1_at	2.18	9.65e-13	2.46e-11	SYNM	Homo sapiens synemin, intermediate filament protein (SYNM), transcript variant B, mRNA
Ssc.26692.1.A1_at	2.18	0.000411305	0.000260339	ZNF572	Homo sapiens zinc finger protein 572 (ZNF572), mRNA
Ssc.9503.1.A1_at	2.18	7.94e-10	4.35e-09	CREBZF	CREB/ATF bZIP transcription factor
Ssc.18138.1.A1_at	2.17	3.04e-08	7.79e-08	Fbxl20	Mus musculus F-box and leucine-rich repeat protein 20 (Fbxl20), mRNA
Ssc.2743.1.S1_at	2.17	3.13e-09	1.28e-08	ZMYND17	zinc finger, MYND-type containing 17
Ssc.28834.1.A1_at	2.17	2.17e-08	5.94e-08	KIAA1328	KIAA1328
Ssc.25441.2.S1_a_at	2.16	3.5e-14	1.95e-12	C12orf35	chromosome 12 open reading frame 35
Ssc.29640.1.A1_at	2.16	8.69e-05	6.57e-05	RBM39	Homo sapiens RNA binding motif protein 39 (RBM39), transcript variant 2, mRNA
Ssc.18411.1.A1_at	2.15	0.0186345	0.00784971	CHD2	chromodomain helicase DNA binding protein 2
Ssc.4511.1.S1_at	2.15	2.83e-10	1.95e-09	DHRS3	dehydrogenase/reductase (SDR family) member 3
Ssc.9503.3.S1_at	2.14	2.4e-09	1.05e-08	CREBZF	CREB/ATF bZIP transcription factor
Ssc.13128.1.A1_at	2.13	1.2e-09	5.94e-09	DDX60	DEAD (Asp-Glu-Ala-Asp) box polypeptide 60
Ssc.26539.1.S1_at	2.13	4.68e-07	7.34e-07	LOX	Homo sapiens lysyl oxidase (LOX), mRNA
Ssc.8562.2.S1_a_at	2.12	1.85e-06	2.4e-06	CTGF	connective tissue growth factor
Ssc.18307.1.A1_at	2.11	0.000170314	0.000119146	RBM25	Homo sapiens RNA binding motif protein 25 (RBM25), mRNA
Ssc.12712.1.A1_at	2.09	5.38e-07	8.2e-07	SESTD1	SEC14 and spectrin domains 1
Ssc.31108.1.A1_at	2.09	1.25e-06	1.72e-06	GSPT2	G1 to S phase transition 2
Ssc.11302.1.S2_at	2.08	0.000637881	0.000386843	COL3A1	collagen, type III, alpha 1
Ssc.11437.1.A1_at	2.07	1.96e-05	1.79e-05	DDIT4L	DNA-damage-inducible transcript 4-like protein (Protein regulated in development and DNA damage response 2)(REDD-2)(HIF-1 responsive protein RTP801-like) [Source:UniProtKB/Swiss-Prot;Acc:Q96D03]
Ssc.20989.1.A1_at	2.07	0.000692569	0.000415715	SLC40A1	solute carrier family 40 (iron-regulated transporter), member 1
Ssc.24452.1.S1_at	2.07	7.8e-07	1.13e-06	C5orf41	chromosome 5 open reading frame 41
Ssc.19009.1.S1_at	2.06	2.59e-05	2.28e-05	IGF1R	insulin-like growth factor 1 receptor
Ssc.25202.1.A1_at	2.06	3.16e-05	2.7e-05	KIAA1370	KIAA1370
Ssc.26783.1.S1_at	2.06	0.00017374	0.000121182	C15orf33	chromosome 15 open reading frame 33
Ssc.1097.1.A1_at	2.05	2.76e-08	7.25e-08	IRF2BP2	interferon regulatory factor 2 binding protein 2
Ssc.12504.1.A1_at	2.05	2.6e-12	5.3e-11	IFI27L2	interferon, alpha-inducible protein 27-like 2
Ssc.1897.1.A1_at	2.04	7.53e-09	2.6e-08	ACADL	acyl-Coenzyme A dehydrogenase, long chain
Ssc.20419.2.S1_at	2.04	9.83e-08	1.98e-07	LOC628637	PREDICTED: Mus musculus similar to RIKEN cDNA 1700030B21 gene (LOC628637), mRNA
Ssc.865.1.A1_at	2.04	1.05e-07	2.09e-07	LASS2	LAG1 homolog, ceramide synthase 2
Ssc.18038.1.A1_at	2.02	2.31e-06	2.9e-06	MAP3K8	mitogen-activated protein kinase kinase kinase 8
Ssc.31049.1.A1_at	2.02	2.36e-08	6.35e-08	KIAA0831	KIAA0831
Ssc.5553.1.S1_at	2.02	0.000143249	0.000101932	CCDC52	coiled-coil domain containing 52
Ssc.7220.1.A1_at	2.02	1.05e-08	3.36e-08	CLK4	CDC-like kinase 4
Ssc.295.2.A1_at	2	1.37e-05	1.32e-05	GLS	glutaminase
Ssc.30752.3.S1_at	2	2.11e-06	2.68e-06	IFIT1	interferon-induced protein with tetratricopeptide repeats 1
Ssc.8375.1.A1_at	2	8.09e-06	8.49e-06	RNF128	ring finger protein 128
Ssc.113.1.S2_at	1.99	1.42e-10	1.17e-09	IL1A	interleukin 1, alpha
Ssc.25242.2.S1_at	1.99	0.000183075	0.000126939	EHF	ets homologous factor
Ssc.7907.2.S1_at	1.99	2.83e-07	4.82e-07	ST6GalI	ST6 beta-galactosamide alpha-2,6-sialyltranferase 1
Ssc.19836.1.S1_at	1.98	2e-08	5.57e-08	SLC31A2	solute carrier family 31 (copper transporters), member 2
Ssc.24888.1.S1_at	1.98	6.35e-08	1.4e-07
Ssc.25441.2.S1_at	1.98	3.91e-14	2.07e-12	C12orf35	chromosome 12 open reading frame 35
Ssc.29788.1.A1_at	1.98	8.82e-06	9.1e-06
Ssc.14386.1.A1_at	1.96	3.55e-06	4.16e-06	CCNG2	cyclin G2
Ssc.4632.2.A1_at	1.96	1.95e-06	2.49e-06	ARHGEF3	Homo sapiens Rho guanine nucleotide exchange factor (GEF) 3 (ARHGEF3), transcript variant 2, mRNA
Ssc.9883.1.A1_at	1.96	1.43e-05	1.37e-05	LOC90110	Homo sapiens hypothetical protein LOC90110 (LOC90110), non-coding RNA
Ssc.19344.1.A1_at	1.95	0.000914869	0.000531349	ARHGAP25	Rho GTPase activating protein 25
Ssc.30893.1.A1_at	1.95	1.77e-09	8.19e-09	GULP1	GULP, engulfment adaptor PTB domain containing 1
Ssc.4118.2.S1_at	1.95	7.23e-05	5.61e-05	LOC728264	Homo sapiens hypothetical LOC728264 (LOC728264), non-coding RNA
Ssc.6969.1.A1_at	1.95	4.31e-07	6.84e-07	MDM1	Homo sapiens Mdm1 nuclear protein homolog (mouse) (MDM1), transcript variant 1, mRNA
Ssc.13232.2.A1_at	1.94	0.00623667	0.00295757
Ssc.15484.1.S1_at	1.94	1.06e-06	1.47e-06	IL10RB	interleukin 10 receptor, beta
Ssc.1894.1.S1_at	1.94	0.000122042	8.83e-05	AMBP	alpha-1-microglobulin/bikunin precursor
Ssc.28468.1.A1_at	1.94	0.0382033	0.0148111	ARHGAP29	Rho GTPase activating protein 29
Ssc.8224.1.S1_at	1.94	2.41e-05	2.15e-05	LOX	lysyl oxidase
Ssc.9467.1.S1_at	1.94	5.13e-12	9.27e-11	CLDN1	claudin 1
Ssc.13347.1.A1_at	1.93	1.86e-05	1.72e-05	ZNF630	zinc finger protein 630
Ssc.13553.1.A1_at	1.93	2.95e-11	3.51e-10	GNA14	guanine nucleotide binding protein (G protein), alpha 14
Ssc.24282.2.S1_at	1.93	3.25e-05	2.78e-05	CXCL2	chemokine (C-X-C motif) ligand 2
Ssc.25064.1.S1_at	1.93	3.98e-10	2.54e-09	DYRK2	Homo sapiens dual-specificity tyrosine-(Y)-phosphorylation regulated kinase 2 (DYRK2), transcript variant 2, mRNA
Ssc.26624.1.S1_at	1.93	2.93e-05	2.53e-05	PTER	Homo sapiens phosphotriesterase related (PTER), transcript variant 1, mRNA
Ssc.27147.1.A1_at	1.93	1.03e-11	1.56e-10	RASSF6	Homo sapiens Ras association (RalGDS/AF-6) domain family member 6 (RASSF6), transcript variant 2, mRNA
Ssc.28048.1.A1_at	1.93	1.94e-07	3.5e-07	LOC100128797	PREDICTED: Homo sapiens hypothetical protein LOC100128797 (LOC100128797), mRNA
Ssc.9504.1.A1_at	1.93	0.000190863	0.000131519
Ssc.11571.2.S1_at	1.92	4.91e-06	5.45e-06	RPUSD4	Homo sapiens RNA pseudouridylate synthase domain containing 4 (RPUSD4), transcript variant 2, mRNA
Ssc.16346.1.S1_at	1.92	8.36e-09	2.84e-08	FGFR2	Homo sapiens fibroblast growth factor receptor 2 (FGFR2), transcript variant 8, mRNA
Ssc.18833.1.A1_at	1.91	3.46e-05	2.93e-05
Ssc.29100.1.S1_at	1.91	2.29e-12	4.79e-11	CCL28	chemokine (C-C motif) ligand 28
Ssc.30216.1.A1_at	1.91	1.54e-05	1.46e-05	Dcdc2a	Mus musculus doublecortin domain containing 2a (Dcdc2a), mRNA
Ssc.3463.1.S1_at	1.91	7.22e-08	1.55e-07	CLK3	Homo sapiens CDC-like kinase 3 (CLK3), transcript variant 1, mRNA
Ssc.4871.1.S1_at	1.91	1.33e-20	9.36e-18	CXCL2	chemokine (C-X-C motif) ligand 2
Ssc.8030.1.A1_at	1.91	2.94e-05	2.53e-05	LOC100130195	PREDICTED: Homo sapiens hypothetical protein LOC100130195 (LOC100130195), mRNA
Ssc.11401.1.A1_a_at	1.9	4.59e-15	3.9e-13	TEP1	telomerase-associated protein 1
Ssc.2132.1.S1_a_at	1.9	1.72e-07	3.17e-07	RPS6KA5	ribosomal protein S6 kinase, 90kDa, polypeptide 5
Ssc.22377.1.A1_at	1.9	1.1e-08	3.47e-08	ADAMTS6	ADAM metallopeptidase with thrombospondin type 1 motif, 6
Ssc.26983.1.A1_at	1.9	1.91e-06	2.46e-06
Ssc.29054.1.A1_at	1.9	1.47e-05	1.4e-05	GBP3	guanylate binding protein 3
Ssc.336.1.S1_at	1.9	0.000795944	0.000470157	LOC728438	PREDICTED: Homo sapiens hypothetical LOC728438 (LOC728438), mRNA
Ssc.21629.1.A1_at	1.89	0.00214395	0.00112945	RBM5	RNA binding motif protein 5
Ssc.22616.1.S1_at	1.89	4.99e-07	7.72e-07	RAB35	Homo sapiens RAB35, member RAS oncogene family (RAB35), mRNA
Ssc.24055.1.S1_at	1.89	1.59e-05	1.5e-05
Ssc.25814.1.S1_at	1.89	1.08e-05	1.08e-05	CD200	Homo sapiens CD200 molecule (CD200), transcript variant 1, mRNA
Ssc.1300.1.A1_at	1.88	9.5e-07	1.33e-06	SFRS14	splicing factor, arginine/serine-rich 14
Ssc.18253.1.S1_at	1.88	5.88e-05	4.65e-05	ENPP1	ectonucleotide pyrophosphatase/phosphodiesterase 1
Ssc.29341.1.A1_at	1.88	2.73e-05	2.39e-05	FBXL4	F-box and leucine-rich repeat protein 4
Ssc.30245.1.A1_s_at	1.88	1.11e-08	3.47e-08	ADAMTS6	ADAM metallopeptidase with thrombospondin type 1 motif, 6
Ssc.8683.1.S1_at	1.88	1.98e-07	3.57e-07	PLN	Homo sapiens phospholamban (PLN), mRNA
Ssc.22385.1.A1_at	1.87	1.3e-08	3.94e-08	CDC14A	Homo sapiens CDC14 cell division cycle 14 homolog A (S. cerevisiae) (CDC14A), transcript variant 3, mRNA
Ssc.25441.1.A1_at	1.87	1.83e-16	2.76e-14	C12orf35	chromosome 12 open reading frame 35
Ssc.25882.1.S1_at	1.87	1.18e-09	5.85e-09	SSPN	sarcospan (Kras oncogene-associated gene)
Ssc.4319.1.A1_at	1.87	0.00160506	0.000875672	SOSTDC1	sclerostin domain containing 1
Ssc.6991.1.A1_at	1.87	5.67e-10	3.33e-09	LOC100291988	PREDICTED: Homo sapiens hypothetical protein LOC100291988 (LOC100291988), mRNA
Ssc.8868.1.S1_at	1.87	0.000231356	0.000156015	FCGR2A	Homo sapiens Fc fragment of IgG, low affinity IIa, receptor (CD32) (FCGR2A), transcript variant 1, mRNA
Ssc.9398.2.S1_at	1.87	1.15e-05	1.14e-05	SSBP2	single-stranded DNA binding protein 2
Ssc.10920.1.S1_a_at	1.86	1.05e-12	2.65e-11	SYNM	Homo sapiens synemin, intermediate filament protein (SYNM), transcript variant B, mRNA
Ssc.24864.1.A1_at	1.86	3.95e-07	6.35e-07	MEIS1	Meis homeobox 1
Ssc.5296.1.A1_at	1.85	3.48e-07	5.73e-07	PIK3AP1	phosphoinositide-3-kinase adaptor protein 1
Ssc.13221.1.A1_at	1.84	8.58e-06	8.91e-06
Ssc.29054.3.S1_at	1.84	5.96e-05	4.71e-05	B2XWS1	Guanylate binding protein 1 [Source:UniProtKB/TrEMBL;Acc:B2XWS1]
Ssc.373.1.S1_at	1.84	0.000500671	0.000310581	MGP	matrix Gla protein
Ssc.4818.1.A1_at	1.84	1.12e-09	5.67e-09	C7orf60	chromosome 7 open reading frame 60
Ssc.6623.1.S1_at	1.84	1.44e-07	2.75e-07	LOC100152884	PREDICTED: Sus scrofa similar to Protein NipSnap homolog 3A (NipSnap3A) (NipSnap4) (Target for Salmonella secreted protein C) (TassC) (LOC100152884), mRNA
Ssc.8512.3.A1_a_at	1.84	2.57e-08	6.82e-08	METTL3	methyltransferase like 3
Ssc.1745.1.A1_at	1.83	4.4e-06	4.98e-06	TCF4	transcription factor 4
Ssc.26680.1.A1_at	1.83	2.34e-08	6.31e-08
Ssc.26893.1.A1_at	1.83	3.96e-05	3.28e-05	HMCN1	hemicentin 1
Ssc.28517.1.S1_at	1.83	3.96e-06	4.58e-06	DUSP10	dual specificity phosphatase 10
Ssc.30352.1.A1_at	1.83	7.58e-05	5.84e-05	CEP68	centrosomal protein 68kDa
Ssc.3271.1.A1_at	1.83	6.16e-09	2.21e-08	ABCA1	ATP-binding cassette, sub-family A (ABC1), member 1
Ssc.4843.1.A1_at	1.83	1.48e-11	2.01e-10	BBS2	Bardet-Biedl syndrome 2
Ssc.6668.1.A1_at	1.83	6.1e-07	9.12e-07
Ssc.9503.2.S1_at	1.83	2.28e-05	2.05e-05	CREBZF	CREB/ATF bZIP transcription factor
Ssc.4174.1.S1_at	1.82	8.73e-13	2.25e-11	ARHGAP12	Rho GTPase activating protein 12
Ssc.4601.1.A1_at	1.82	1.49e-10	1.2e-09	RBM5	RNA binding motif protein 5
Ssc.8512.1.S1_a_at	1.82	2.43e-09	1.05e-08	METTL3	methyltransferase like 3
Ssc.10202.1.A1_at	1.81	0.00012779	9.2e-05	LOC643072	PREDICTED: Homo sapiens hypothetical LOC643072 (LOC643072), miscRNA
Ssc.17772.1.S1_at	1.81	6.08e-08	1.35e-07	FGF2	fibroblast growth factor 2 (basic)
Ssc.8088.1.A1_s_at	1.81	0.000398594	0.000253508	CNTNAP2	contactin associated protein-like 2
Ssc.18023.1.A1_at	1.8	2.06e-06	2.62e-06	POLI	polymerase (DNA directed) iota
Ssc.29588.1.A1_at	1.8	0.0226817	0.00934174	DST	Homo sapiens dystonin (DST), transcript variant 4, mRNA
Ssc.29997.1.A1_at	1.8	0.00314046	0.00159788	SMPDL3B	Homo sapiens sphingomyelin phosphodiesterase, acid-like 3B (SMPDL3B), transcript variant 2, mRNA
Ssc.30919.1.A1_at	1.8	2.66e-06	3.27e-06	MYST4	MYST histone acetyltransferase (monocytic leukemia) 4
Ssc.4679.1.S1_at	1.8	0.00019097	0.00013155	ANG	angiogenin, ribonuclease, RNase A family, 5
Ssc.5491.1.S1_at	1.8	1.9e-11	2.49e-10	March8	Mus musculus membrane-associated ring finger (C3HC4) 8 (March8), mRNA
Ssc.7346.1.A1_at	1.8	5.32e-08	1.22e-07	RPL31	Homo sapiens ribosomal protein L31 (RPL31), transcript variant 2, mRNA
Ssc.10025.1.S1_at	1.79	6.66e-09	2.36e-08	CEBPD	CCAAT/enhancer binding protein (C/EBP), delta
Ssc.12023.2.S1_at	1.79	5.98e-05	4.72e-05	CCDC14	coiled-coil domain containing 14
Ssc.30194.1.A1_at	1.79	6.41e-10	3.63e-09	NAALADL2	N-acetylated alpha-linked acidic dipeptidase-like 2
Ssc.5514.1.A1_at	1.79	1.04e-08	3.33e-08
Ssc.7207.3.A1_at	1.79	1.47e-10	1.2e-09	SP100	Homo sapiens SP100 nuclear antigen (SP100), transcript variant 2, mRNA
Ssc.10025.3.S1_at	1.78	4.38e-09	1.67e-08	CEBPD	CCAAT/enhancer-binding protein delta (C/EBP delta)(Nuclear factor NF-IL6-beta)(NF-IL6-beta) [Source:UniProtKB/Swiss-Prot;Acc:P49716]
Ssc.14497.1.S1_at	1.78	2.81e-11	3.4e-10	FAS	Homo sapiens Fas (TNF receptor superfamily, member 6) (FAS), transcript variant 7, mRNA
Ssc.26591.1.S1_at	1.78	7.61e-15	5.75e-13	CYLD	cylindromatosis (turban tumor syndrome)
Ssc.6737.2.A1_at	1.78	2.88e-12	5.79e-11	ITGAV	integrin, alpha V (vitronectin receptor, alpha polypeptide, antigen CD51)
Ssc.7946.1.S1_at	1.78	0.00083876	0.000492012
Ssc.9236.1.A1_at	1.78	1.13e-07	2.23e-07	TPM2	Homo sapiens tropomyosin 2 (beta) (TPM2), transcript variant 3, mRNA
Ssc.12416.1.S1_at	1.77	0.00838566	0.00385895	FNBP4	formin binding protein 4
Ssc.1666.1.A1_at	1.77	4.39e-06	4.98e-06	RPL22	ribosomal protein L22
Ssc.21972.1.A1_at	1.77	9.38e-08	1.91e-07	Tcp11l2	Mus musculus t-complex 11 (mouse) like 2 (Tcp11l2), mRNA
Ssc.22588.1.S1_at	1.77	3.7e-08	9.12e-08	Gabarapl1	Mus musculus gamma-aminobutyric acid (GABA(A)) receptor-associated protein-like 1 (Gabarapl1), mRNA
Ssc.30444.1.A1_at	1.77	1.1e-08	3.47e-08
Ssc.6646.1.S1_at	1.77	6.55e-06	7.03e-06	GRB7	Homo sapiens growth factor receptor-bound protein 7 (GRB7), transcript variant 2, mRNA
Ssc.12628.1.A1_at	1.76	7.79e-05	5.97e-05	NAALADL2	N-acetylated alpha-linked acidic dipeptidase-like 2
Ssc.13053.1.A1_at	1.76	2.27e-14	1.37e-12	HS2ST1	Homo sapiens heparan sulfate 2-O-sulfotransferase 1 (HS2ST1), transcript variant 1, mRNA
Ssc.13553.2.S1_at	1.76	5.44e-11	5.45e-10	GNA14	guanine nucleotide binding protein (G protein), alpha 14
Ssc.24043.1.S1_at	1.76	9.97e-09	3.24e-08
Ssc.28510.1.S1_at	1.76	3.37e-08	8.45e-08	LOC642755	PREDICTED: Homo sapiens similar to DEXI (LOC642755), mRNA
Ssc.658.1.S1_at	1.76	1.93e-06	2.48e-06	dJ196E23.2	interleukin 8
Ssc.7224.1.A1_at	1.76	2.83e-08	7.36e-08	LBA1	Homo sapiens lupus brain antigen 1 (LBA1), mRNA
Ssc.9836.1.A1_at	1.76	1.67e-05	1.57e-05	KIAA0323	KIAA0323
Ssc.21581.1.S1_at	1.75	4.62e-06	5.19e-06	ARID5B	AT rich interactive domain 5B (MRF1-like)
Ssc.28646.1.A1_at	1.75	0.000139321	9.94e-05	TCF4	transcription factor 4
Ssc.31102.1.A1_at	1.75	4.81e-07	7.52e-07	SCIN	Homo sapiens scinderin (SCIN), transcript variant 1, mRNA
Ssc.5058.1.A1_at	1.75	0.000137574	9.83e-05	ZSCAN29	zinc finger and SCAN domain containing 29
Ssc.7146.1.A1_at	1.75	3.73e-05	3.12e-05	ABCA1	ATP-binding cassette, sub-family A (ABC1), member 1
Ssc.10232.1.A1_at	1.74	3.43e-07	5.67e-07	MYLIP	myosin regulatory light chain interacting protein
Ssc.12295.1.A1_at	1.74	0.000163325	0.000114598	SF3B1	splicing factor 3b, subunit 1, 155kDa
Ssc.17299.1.A1_at	1.74	6.13e-06	6.65e-06	MTMR11	myotubularin related protein 11
Ssc.27429.1.A1_at	1.74	0.0208613	0.00868363	CPEB2	cytoplasmic polyadenylation element binding protein 2
Ssc.29492.1.A1_at	1.74	8.86e-06	9.13e-06	PCDH7	protocadherin 7
Ssc.6645.1.S1_at	1.74	4.2e-06	4.8e-06	HBP1	HMG-box transcription factor 1
Ssc.8612.1.A1_at	1.74	1.06e-07	2.11e-07	RIT1	Ras-like without CAAX 1
Ssc.9762.1.A1_at	1.74	0.00128183	0.000718615
Ssc.13604.1.A1_at	1.73	4.66e-05	3.79e-05	HMGCS1	Homo sapiens 3-hydroxy-3-methylglutaryl-Coenzyme A synthase 1 (soluble) (HMGCS1), transcript variant 2, mRNA
Ssc.19242.1.A1_at	1.73	4.15e-07	6.62e-07	TMEM133	transmembrane protein 133
Ssc.23798.1.S1_at	1.73	0.0014193	0.0007863	ITGB8	integrin, beta 8
Ssc.24772.1.S1_at	1.73	5.72e-11	5.68e-10	PDLIM5	Homo sapiens PDZ and LIM domain 5 (PDLIM5), transcribed RNA
Ssc.26929.1.S1_at	1.73	3.65e-05	3.06e-05	SYNPO2	Homo sapiens synaptopodin 2 (SYNPO2), transcript variant 2, mRNA
Ssc.6765.1.S1_at	1.73	9.72e-07	1.36e-06	SCIN	Homo sapiens scinderin (SCIN), transcript variant 1, mRNA
Ssc.6948.1.A1_at	1.73	3.64e-07	5.96e-07	SERPINI1	Homo sapiens serpin peptidase inhibitor, clade I (neuroserpin), member 1 (SERPINI1), transcript variant 2, mRNA
Ssc.12349.1.A1_at	1.72	3.9e-06	4.53e-06	KIAA1609	Homo sapiens KIAA1609 (KIAA1609), mRNA
Ssc.21577.2.S1_at	1.72	0.00028878	0.000189952	NR3C1	Homo sapiens nuclear receptor subfamily 3, group C, member 1 (glucocorticoid receptor) (NR3C1), transcript variant 7, mRNA
Ssc.25242.1.A1_at	1.72	0.000100807	7.47e-05	EHF	ets homologous factor
Ssc.26565.1.A1_at	1.72	1.85e-07	3.39e-07	C14orf145	chromosome 14 open reading frame 145
Ssc.44.1.S1_at	1.72	2.15e-05	1.94e-05	ITGB3	integrin, beta 3 (platelet glycoprotein IIIa, antigen CD61)
Ssc.15544.1.A1_at	1.71	1.32e-09	6.44e-09	TCTN2	Homo sapiens tectonic family member 2 (TCTN2), transcript variant 2, mRNA
Ssc.1882.1.S1_at	1.71	1.5e-10	1.2e-09	FGFR2	Homo sapiens fibroblast growth factor receptor 2 (FGFR2), transcript variant 8, mRNA
Ssc.20258.1.S1_at	1.71	8.96e-08	1.84e-07	ARHGAP28	Homo sapiens Rho GTPase activating protein 28 (ARHGAP28), transcript variant 1, mRNA
Ssc.2336.1.A1_at	1.71	4.8e-05	3.89e-05	TOX	thymocyte selection-associated high mobility group box
Ssc.26250.1.S1_at	1.71	8.2e-06	8.59e-06
Ssc.28570.1.S1_at	1.71	0.000157041	0.000110666	C3orf33	chromosome 3 open reading frame 33
Ssc.29173.1.A1_at	1.71	8.86e-06	9.13e-06
Ssc.30871.1.A1_at	1.71	2.34e-07	4.08e-07	TP53INP1	Homo sapiens tumor protein p53 inducible nuclear protein 1 (TP53INP1), transcript variant 2, mRNA
Ssc.8191.1.A1_at	1.71	5.6e-07	8.47e-07	FBXO48	Homo sapiens F-box protein 48 (FBXO48), mRNA
Ssc.10064.2.A1_at	1.7	1.61e-05	1.52e-05	NUBPL	nucleotide binding protein-like
Ssc.10488.1.A1_at	1.7	0.00211196	0.00111455
Ssc.12228.1.A1_at	1.7	0.000157953	0.000111272	CLDN8	claudin 8
Ssc.15932.1.S1_at	1.7	4.79e-16	5.96e-14	ITGAV	integrin, alpha V (vitronectin receptor, alpha polypeptide, antigen CD51)
Ssc.18418.1.A1_at	1.7	2.81e-13	8.72e-12	PAP2D	Homo sapiens phosphatidic acid phosphatase type 2 (PAP2D), transcript variant 1, mRNA
Ssc.19431.1.S1_at	1.7	8.8e-05	6.64e-05	ENPP3	ectonucleotide pyrophosphatase/phosphodiesterase 3
Ssc.20447.1.S1_at	1.7	2.83e-07	4.82e-07	KIRREL	Homo sapiens kin of IRRE like (Drosophila) (KIRREL), mRNA
Ssc.21219.1.S1_at	1.7	7.41e-09	2.57e-08	PABPN1	poly(A) binding protein, nuclear 1
Ssc.26882.2.A1_at	1.7	0.00142695	0.000789711	CEP63	centrosomal protein 63kDa
Ssc.6369.1.A1_at	1.7	3.6e-12	6.85e-11	Csf1	Mus musculus colony stimulating factor 1 (macrophage) (Csf1), transcript variant 2, mRNA
Ssc.8203.1.S1_at	1.7	0.000535917	0.000329832	EPHX1	epoxide hydrolase 1, microsomal (xenobiotic)
Ssc.912.1.S1_at	1.7	3.77e-06	4.4e-06	YPEL5	Homo sapiens yippee-like 5 (Drosophila) (YPEL5), transcript variant 1, mRNA
Ssc.14475.3.S1_a_at	1.69	0.000106418	7.84e-05	PPARG	Homo sapiens peroxisome proliferator-activated receptor gamma (PPARG), transcript variant 3, mRNA
Ssc.18684.1.A1_at	1.69	5.57e-05	4.44e-05
Ssc.8885.1.A1_at	1.69	0.000161009	0.00011316	EFR3A	Homo sapiens EFR3 homolog A (S. cerevisiae) (EFR3A), mRNA
Ssc.9998.1.A1_at	1.69	5.16e-05	4.15e-05	GLI3	GLI-Kruppel family member GLI3
Ssc.10025.2.S1_at	1.68	4.48e-09	1.7e-08	CEBPD	CCAAT/enhancer binding protein (C/EBP), delta
Ssc.1020.1.S1_at	1.68	3.25e-08	8.22e-08	CTSK	cathepsin K
Ssc.18929.1.S1_s_at	1.68	2.52e-10	1.78e-09	RNF128	ring finger protein 128
Ssc.9170.1.A1_at	1.68	3.59e-05	3.02e-05	PRKD1	protein kinase D1
Ssc.10822.1.S1_at	1.67	4.3e-07	6.84e-07	NCRNA00084	non-protein coding RNA 84
Ssc.2914.1.S1_at	1.67	7.2e-07	1.06e-06	XPC	xeroderma pigmentosum, complementation group C
Ssc.10760.1.A1_at	1.66	1.59e-05	1.49e-05	THNSL1	threonine synthase-like 1 (S. cerevisiae)
Ssc.1522.1.S1_at	1.66	6.18e-08	1.37e-07	HMGN4	high mobility group nucleosomal binding domain 4
Ssc.17839.2.A1_at	1.66	6.15e-08	1.36e-07
Ssc.19206.2.S1_at	1.66	1.82e-07	3.34e-07	PARP6	poly (ADP-ribose) polymerase family, member 6
Ssc.24909.1.S1_at	1.66	2.85e-06	3.46e-06	LAMA4	laminin, alpha 4
Ssc.25337.1.S1_at	1.66	8.94e-08	1.84e-07	BAZ2B	bromodomain adjacent to zinc finger domain, 2B
Ssc.25996.1.A1_at	1.66	1.99e-12	4.28e-11	RNF19B	ring finger protein 19B
Ssc.29678.1.S1_at	1.66	6.49e-06	6.99e-06	TSHZ2	teashirt zinc finger homeobox 2
Ssc.4632.1.A1_at	1.66	1.98e-06	2.52e-06	ARHGEF3	Homo sapiens Rho guanine nucleotide exchange factor (GEF) 3 (ARHGEF3), transcript variant 2, mRNA
Ssc.5955.1.A1_at	1.66	1.45e-13	5.38e-12	IL10RB	interleukin 10 receptor, beta
Ssc.9451.1.S1_at	1.66	2.62e-13	8.25e-12	ITGAV	integrin, alpha V (vitronectin receptor, alpha polypeptide, antigen CD51)
Ssc.12446.1.A1_at	1.65	1.15e-14	8.14e-13	CASP4	Homo sapiens caspase 4, apoptosis-related cysteine peptidase (CASP4), transcript variant gamma, mRNA
Ssc.18189.1.S1_at	1.65	3.09e-07	5.19e-07	KIAA0999	Homo sapiens KIAA0999 protein (KIAA0999), mRNA
Ssc.23520.1.S1_at	1.65	0.00198899	0.00105754	LOC728264	Homo sapiens hypothetical LOC728264 (LOC728264), non-coding RNA
Ssc.24221.2.A1_at	1.65	5.08e-08	1.19e-07	PCDH7	protocadherin 7
Ssc.28059.1.A1_at	1.65	2.49e-08	6.65e-08	RFFL	ring finger and FYVE-like domain containing 1
Ssc.29750.1.A1_at	1.65	1.22e-07	2.37e-07	TP53INP1	Homo sapiens tumor protein p53 inducible nuclear protein 1 (TP53INP1), transcript variant 2, mRNA
Ssc.30160.1.A1_at	1.65	5.08e-08	1.19e-07	FAM179B	family with sequence similarity 179, member B
Ssc.5154.1.A1_at	1.65	0.00065686	0.000396193	LRRC17	Homo sapiens leucine rich repeat containing 17 (LRRC17), transcript variant 1, mRNA
Ssc.548.1.S1_a_at	1.65	2.77e-08	7.28e-08	MMP7	matrix metallopeptidase 7 (matrilysin, uterine)
Ssc.12758.1.A1_at	1.64	1.74e-06	2.28e-06	PSMB9	proteasome (prosome, macropain) subunit, beta type, 9 (large multifunctional peptidase 2)
Ssc.16056.1.S1_at	1.64	0.001548	0.000848835	GPD2	glycerol-3-phosphate dehydrogenase 2 (mitochondrial)
Ssc.18864.1.A1_at	1.64	2.25e-09	9.92e-09	LOC100156117	PREDICTED: Sus scrofa similar to carnitine deficiency-associated, expressed in ventricle 1 (LOC100156117), mRNA
Ssc.29746.1.A1_at	1.64	9.26e-05	6.94e-05	TSHZ1	teashirt zinc finger homeobox 1
Ssc.30478.1.A1_at	1.64	2.16e-05	1.95e-05	CFTR	cystic fibrosis transmembrane conductance regulator (ATP-binding cassette sub-family C, member 7)
Ssc.5227.1.S1_at	1.64	5.07e-07	7.81e-07	PLN	phospholamban
Ssc.5393.1.A1_at	1.64	4.4e-07	6.95e-07	LOC100130262	PREDICTED: Homo sapiens hypothetical protein LOC100130262 (LOC100130262), mRNA
Ssc.5978.3.S1_a_at	1.64	0.00350748	0.00176593	RHBDD2	rhomboid domain containing 2
Ssc.7188.1.A1_at	1.64	1.49e-05	1.42e-05
Ssc.10328.1.A1_at	1.63	3.95e-09	1.54e-08	ARHGAP28	Homo sapiens Rho GTPase activating protein 28 (ARHGAP28), transcript variant 1, mRNA
Ssc.113.1.S1_at	1.63	6.65e-07	9.83e-07	IL1A	interleukin 1, alpha
Ssc.12622.1.A1_a_at	1.63	9.03e-09	3.01e-08	AUH	AU RNA binding protein/enoyl-Coenzyme A hydratase
Ssc.13464.2.A1_at	1.63	7.68e-09	2.64e-08	RHOQ	ras homolog gene family, member Q
Ssc.18948.1.S1_at	1.63	1.58e-05	1.49e-05	TP53I4	serum amyloid A1
Ssc.19206.1.A1_at	1.63	5.74e-08	1.3e-07	PARP8	Poly [ADP-ribose] polymerase 8 (PARP-8)(EC 2.4.2.30) [Source:UniProtKB/Swiss-Prot;Acc:Q8N3A8]
Ssc.1950.1.A1_at	1.63	4.84e-06	5.38e-06	GRAMD1C	GRAM domain containing 1C
Ssc.19823.1.A1_at	1.63	4.84e-09	1.81e-08	ABLIM1	actin binding LIM protein 1
Ssc.26315.1.S1_at	1.63	1.16e-09	5.79e-09	AMN1	Homo sapiens antagonist of mitotic exit network 1 homolog (S. cerevisiae) (AMN1), transcript variant 2, transcribed RNA
Ssc.3575.1.S1_at	1.63	0.000583266	0.000356689	ZSWIM6	zinc finger, SWIM-type containing 6
Ssc.103.1.S1_at	1.62	0.00161904	0.000882159	PPP2R2B	Homo sapiens protein phosphatase 2 (formerly 2A), regulatory subunit B, beta isoform (PPP2R2B), transcript variant 7, mRNA
Ssc.14092.1.S1_a_at	1.62	1.37e-07	2.64e-07	BUD13	BUD13 homolog [Source:UniProtKB/Swiss-Prot;Acc:Q9BRD0]
Ssc.15415.1.S1_at	1.62	1.16e-06	1.6e-06	ZFYVE27	zinc finger, FYVE domain containing 27
Ssc.16975.1.A1_at	1.62	2.14e-09	9.58e-09	TANC2	tetratricopeptide repeat, ankyrin repeat and coiled-coil containing 2
Ssc.17071.1.A1_at	1.62	5.94e-08	1.33e-07	HECA	headcase homolog (Drosophila)
Ssc.1743.1.S1_at	1.62	6.41e-10	3.63e-09	PDZK1IP1	PDZK1 interacting protein 1
Ssc.1801.2.S1_at	1.62	6.05e-06	6.58e-06	FNBP1	formin binding protein 1
Ssc.1885.1.S1_at	1.62	6.1e-08	1.35e-07	Rnf24	Mus musculus ring finger protein 24 (Rnf24), mRNA
Ssc.250.1.S1_at	1.62	1.27e-05	1.24e-05	CBR1	carbonyl reductase 1
Ssc.27863.1.S1_at	1.62	2.98e-15	2.87e-13	TAP1	transporter 1, ATP-binding cassette, sub-family B (MDR/TAP)
Ssc.30072.1.A1_at	1.62	3.28e-11	3.81e-10	GRK5	G protein-coupled receptor kinase 5
Ssc.5327.1.S1_at	1.62	3.02e-08	7.76e-08	CYP2A13	cytochrome P450, family 2, subfamily A, polypeptide 13
Ssc.6129.1.A1_at	1.62	9.18e-05	6.89e-05	RPGRIP1L	Homo sapiens RPGRIP1-like (RPGRIP1L), transcript variant 2, mRNA
Ssc.6737.1.S1_at	1.62	2.06e-16	2.91e-14	ITGAV	integrin, alpha V (vitronectin receptor, alpha polypeptide, antigen CD51)
Ssc.7186.1.A1_at	1.62	0.00485665	0.00235977	ETV1	ets variant 1
Ssc.13320.1.A1_at	1.61	9.42e-11	8.51e-10	LOC100132618	PREDICTED: Homo sapiens hypothetical protein LOC100132618 (LOC100132618), mRNA
Ssc.14224.1.A1_at	1.61	2.16e-06	2.73e-06	U-MAF	v-maf musculoaponeurotic fibrosarcoma oncogene homolog F (avian)
Ssc.14284.1.A1_at	1.61	2.1e-05	1.9e-05	ZNF436	zinc finger protein 436
Ssc.17824.1.A1_at	1.61	8.56e-07	1.22e-06	TCF4	transcription factor 4
Ssc.19248.1.S1_at	1.61	8.89e-06	9.15e-06	COG2	Conserved oligomeric Golgi complex subunit 2 (COG complex subunit 2)(Component of oligomeric Golgi complex 2)(Low density lipoprotein receptor defect C-complementing protein) [Source:UniProtKB/Swiss-Prot;Acc:Q14746]
Ssc.20515.1.S1_at	1.61	0.00012834	9.23e-05	S1-5	EGF-containing fibulin-like extracellular matrix protein 1
Ssc.21111.1.S1_at	1.61	2.17e-07	3.84e-07
Ssc.21324.1.S1_at	1.61	9.62e-06	9.75e-06	MTCP1	mature T-cell proliferation 1
Ssc.23003.1.S1_a_at	1.61	2.57e-05	2.26e-05
Ssc.27075.1.A1_at	1.61	3.45e-05	2.92e-05	LOC100155837	PREDICTED: Sus scrofa hypothetical protein LOC100155837 (LOC100155837), mRNA
Ssc.30649.1.A1_at	1.61	1.35e-06	1.83e-06	ZCCHC7	zinc finger, CCHC domain containing 7
Ssc.657.1.A1_at	1.61	0.000340195	0.000220209	CCL2	chemokine (C-C motif) ligand 2
Ssc.8078.1.A1_at	1.61	2.23e-05	2.01e-05	WDR35	WD repeat domain 35
Ssc.8710.1.A1_at	1.61	5.1e-10	3.11e-09	SLC4A7	solute carrier family 4, sodium bicarbonate cotransporter, member 7
Ssc.10097.1.A1_at	1.6	6.44e-21	6.81e-18	CLDN1	claudin 1
Ssc.1162.1.S1_at	1.6	1.69e-14	1.12e-12	MDM4	Homo sapiens Mdm4 p53 binding protein homolog (mouse) (MDM4), transcript variant 2, transcribed RNA
Ssc.18146.1.A1_at	1.6	9.66e-05	7.2e-05	E230019M04Rik	Mus musculus RIKEN cDNA E230019M04 gene (E230019M04Rik), mRNA
Ssc.20070.1.S1_at	1.6	2.26e-05	2.03e-05	C10orf54	chromosome 10 open reading frame 54
Ssc.21341.2.A1_at	1.6	0.00226951	0.00118967	Ttbk2	Mus musculus tau tubulin kinase 2 (Ttbk2), transcript variant 1, mRNA
Ssc.30024.1.A1_at	1.6	4.8e-06	5.35e-06	ARHGEF19	Rho guanine nucleotide exchange factor (GEF) 19
Ssc.7136.1.A1_at	1.6	3.2e-06	3.82e-06	CDC2L6	cell division cycle 2-like 6 (CDK8-like)
Ssc.8308.1.A1_at	1.6	0.00150899	0.000829682	CHL1	cell adhesion molecule with homology to L1CAM (close homolog of L1)
Ssc.10743.1.A1_at	1.59	9.47e-07	1.33e-06	PKP2	plakophilin 2
Ssc.12938.1.A1_at	1.59	1.12e-09	5.67e-09	RASAL2	RAS protein activator like 2
Ssc.13332.1.A1_at	1.59	7.3e-11	6.89e-10	KIAA1429	KIAA1429
Ssc.18509.1.S1_at	1.59	3.5e-09	1.4e-08	TMEM42	transmembrane protein 42
Ssc.19057.1.A1_at	1.59	4.1e-07	6.55e-07	Gm5800	Mus musculus predicted gene 5800 (Gm5800), mRNA
Ssc.1942.1.S1_at	1.59	3.53e-10	2.31e-09	LPIN1	lipin 1
Ssc.19443.1.S1_at	1.59	6.87e-08	1.49e-07	ING4	Homo sapiens inhibitor of growth family, member 4 (ING4), transcript variant 6, mRNA
Ssc.20236.1.A1_at	1.59	0.00011761	8.55e-05
Ssc.21625.1.A1_at	1.59	9.13e-07	1.29e-06
Ssc.27239.1.S1_at	1.59	1.13e-09	5.7e-09	KLF12	Kruppel-like factor 12
Ssc.8314.1.A1_at	1.59	7.33e-07	1.07e-06	TMEM17	transmembrane protein 17
Ssc.8989.1.A1_at	1.59	1.11e-11	1.63e-10
Ssc.10521.1.A1_at	1.58	1.1e-06	1.53e-06
Ssc.10917.2.A1_at	1.58	1.29e-06	1.75e-06	OXR1	oxidation resistance 1
Ssc.12205.1.A1_at	1.58	0.00177486	0.000955003	RBM41	RNA binding motif protein 41
Ssc.13464.1.A1_at	1.58	2.32e-07	4.05e-07	LOC284988	PREDICTED: Homo sapiens misc_RNA (LOC284988), miscRNA
Ssc.17048.1.A1_at	1.58	1.91e-06	2.46e-06	SLC12A6	Homo sapiens solute carrier family 12 (potassium/chloride transporters), member 6 (SLC12A6), transcript variant 6, mRNA
Ssc.19422.1.S1_at	1.58	0.000168902	0.000118197
Ssc.21626.2.S1_at	1.58	0.00955901	0.0043366	GAS1	growth arrest-specific 1
Ssc.22031.2.A1_at	1.58	4.51e-07	7.1e-07	ETV5	ets variant 5
Ssc.27710.1.S1_at	1.58	6.73e-08	1.46e-07	SH3RF2	Homo sapiens SH3 domain containing ring finger 2 (SH3RF2), mRNA
Ssc.324.3.S1_a_at	1.58	2.17e-05	1.95e-05	JAK2	Janus kinase 2 (a protein tyrosine kinase)
Ssc.3778.1.S1_at	1.58	4.77e-07	7.45e-07	NOTCH3	Notch homolog 3 (Drosophila)
Ssc.7755.1.A1_at	1.58	9.07e-07	1.29e-06	LOC100130415	PREDICTED: Homo sapiens similar to PRO2751 (LOC100130415), mRNA
Ssc.883.1.S1_a_at	1.58	4.03e-06	4.64e-06	GBP2	guanylate binding protein 2, interferon-inducible
Ssc.10320.1.A1_at	1.57	1.87e-05	1.73e-05	DGKE	diacylglycerol kinase, epsilon 64kDa
Ssc.11079.1.A1_at	1.57	0.00162372	0.000884259	RNASE4	Homo sapiens ribonuclease, RNase A family, 4 (RNASE4), transcript variant 3, mRNA
Ssc.11302.1.S1_at	1.57	0.000122389	8.85e-05	COL3A1	collagen, type III, alpha 1
Ssc.13250.1.A1_at	1.57	3.57e-13	1.05e-11	FCHSD2	FCH and double SH3 domains 2
Ssc.1551.1.S1_at	1.57	0.000820789	0.000483213	PLXND1	plexin D1
Ssc.20300.1.S1_at	1.57	3.77e-09	1.48e-08	KIAA0323	KIAA0323
Ssc.24221.1.S1_at	1.57	0.000217181	0.000147681	PCDH7	protocadherin 7
Ssc.271.1.A1_at	1.57	0.0010662	0.000608873	CD55	Homo sapiens CD55 molecule, decay accelerating factor for complement (Cromer blood group) (CD55), transcript variant 2, mRNA
Ssc.30704.1.S1_at	1.57	0.00197272	0.00104997	TSHZ1	teashirt zinc finger homeobox 1
Ssc.4483.1.A1_at	1.57	5.68e-05	4.51e-05	SLC19A3	solute carrier family 19, member 3
Ssc.6478.2.S1_at	1.57	0.00119707	0.000676478	CCDC3	coiled-coil domain containing 3
Ssc.7116.1.A1_at	1.57	1.84e-10	1.4e-09	NT5C3	Homo sapiens 5'-nucleotidase, cytosolic III (NT5C3), transcript variant 2, mRNA
Ssc.7912.1.A1_at	1.57	2.68e-08	7.06e-08	Ccdc45	Mus musculus coiled-coil domain containing 45 (Ccdc45), mRNA
Ssc.8261.1.A1_at	1.57	2.37e-05	2.12e-05	CYP2C18	Homo sapiens cytochrome P450, family 2, subfamily C, polypeptide 18 (CYP2C18), transcript variant 2, mRNA
Ssc.8528.2.S1_at	1.57	9.68e-07	1.36e-06	CTSC	cathepsin C
Ssc.8562.3.A1_at	1.57	6.2e-06	6.72e-06	CTGF	connective tissue growth factor
Ssc.14364.1.A1_at	1.56	4.09e-07	6.55e-07	PPP4R4	protein phosphatase 4, regulatory subunit 4
Ssc.14443.1.S1_at	1.56	7.82e-07	1.14e-06	KIN	KIN, antigenic determinant of recA protein homolog (mouse)
Ssc.1553.1.S1_at	1.56	3.24e-06	3.86e-06	CDC2L6	cell division cycle 2-like 6 (CDK8-like)
Ssc.18018.1.S1_at	1.56	2.6e-05	2.29e-05	MED11	mediator complex subunit 11
Ssc.19494.1.S1_at	1.56	5.58e-08	1.27e-07	IRF1	interferon regulatory factor 1
Ssc.20300.2.S1_at	1.56	0.00150882	0.000829682	KIAA0323	KIAA0323
Ssc.22114.1.S1_at	1.56	1.35e-07	2.6e-07	KIAA0430	KIAA0430
Ssc.26573.1.S1_at	1.56	2.24e-10	1.64e-09	RALGPS2	Ral GEF with PH domain and SH3 binding motif 2
Ssc.26642.1.S1_at	1.56	3.57e-05	3e-05	hTIF1	tripartite motif-containing 24
Ssc.26813.1.S1_at	1.56	8.37e-06	8.72e-06	1200009F10Rik	Mus musculus RIKEN cDNA 1200009F10 gene (1200009F10Rik), transcript variant 2, mRNA
Ssc.27409.1.S1_at	1.56	5.96e-07	8.93e-07
Ssc.29512.1.A1_at	1.56	8.68e-05	6.57e-05	BAZ2B	Homo sapiens bromodomain adjacent to zinc finger domain, 2B (BAZ2B), mRNA
Ssc.2993.3.S1_at	1.56	3.21e-09	1.3e-08	C1orf199	Homo sapiens chromosome 1 open reading frame 199 (C1orf199), non-coding RNA
Ssc.3047.1.S1_at	1.56	9.67e-08	1.96e-07	YPEL5	Homo sapiens yippee-like 5 (Drosophila) (YPEL5), transcript variant 1, mRNA
Ssc.31106.1.A1_at	1.56	7.44e-05	5.75e-05	LOC100152603	PREDICTED: Sus scrofa similar to UDP-glucuronosyltransferase, transcript variant 1 (LOC100152603), mRNA
Ssc.6079.1.A1_at	1.56	0.00010294	7.6e-05	NUAK1	NUAK family, SNF1-like kinase, 1
Ssc.6160.2.S1_at	1.56	0.000127451	9.18e-05	OBFC1	oligonucleotide/oligosaccharide-binding fold containing 1
Ssc.10686.1.S1_at	1.55	0.00141091	0.000782473	ETV1	ets variant 1
Ssc.13657.1.A1_at	1.55	8.36e-07	1.2e-06	IKZF2	IKAROS family zinc finger 2 (Helios)
Ssc.1887.1.S1_at	1.55	2.04e-05	1.86e-05	YPEL3	yippee-like 3 (Drosophila)
Ssc.19100.1.A1_at	1.55	0.000482954	0.000300473
Ssc.19603.2.S1_at	1.55	6.71e-05	5.24e-05	KATNAL1	katanin p60 subunit A-like 1
Ssc.21237.1.S1_at	1.55	7.26e-07	1.06e-06	STON1	stonin 1
Ssc.22369.1.A1_at	1.55	0.00279286	0.00143658	NR3C1	Homo sapiens nuclear receptor subfamily 3, group C, member 1 (glucocorticoid receptor) (NR3C1), transcript variant 7, mRNA
Ssc.26280.1.S1_at	1.55	1.45e-05	1.39e-05
Ssc.26815.1.A1_at	1.55	0.000153368	0.000108367	LOC100156168	PREDICTED: Sus scrofa similar to protease, serine, 35 (LOC100156168), mRNA
Ssc.27502.1.S1_at	1.55	1.45e-08	4.28e-08	ITGB8	integrin, beta 8
Ssc.29575.1.A1_at	1.55	1.94e-06	2.48e-06	VNN2	vanin 2
Ssc.30897.1.A1_at	1.55	0.000465233	0.000290216	PLCH1	Homo sapiens phospholipase C, eta 1 (PLCH1), transcript variant 3, mRNA
Ssc.6478.1.A1_at	1.55	0.000256487	0.00017089	CCDC3	coiled-coil domain containing 3
Ssc.7207.2.A1_at	1.55	1.81e-09	8.38e-09	SP100	SP100 nuclear antigen
Ssc.8528.3.S1_at	1.55	3.16e-07	5.29e-07	CTSC	cathepsin C
Ssc.8808.1.A1_at	1.55	8.73e-07	1.25e-06	PTPLAD2	protein tyrosine phosphatase-like A domain containing 2
Ssc.8819.1.A1_at	1.55	4.25e-06	4.85e-06	HPS3	Hermansky-Pudlak syndrome 3
Ssc.14079.1.A1_at	1.54	0.00464692	0.00226882
Ssc.14532.1.S1_at	1.54	3.9e-10	2.5e-09	FUT8	Homo sapiens fucosyltransferase 8 (alpha (1,6) fucosyltransferase) (FUT8), transcript variant 3, mRNA
Ssc.1638.1.S1_at	1.54	6.2e-14	2.85e-12	ID3	inhibitor of DNA binding 3, dominant negative helix-loop-helix protein
Ssc.1657.1.S1_at	1.54	5.39e-05	4.31e-05	ABCC5	ATP-binding cassette, sub-family C (CFTR/MRP), member 5
Ssc.16941.1.A1_at	1.54	4.91e-14	2.36e-12	RNF19A	ring finger protein 19A
Ssc.19586.2.A1_at	1.54	7.08e-10	3.96e-09	C1orf210	chromosome 1 open reading frame 210
Ssc.21272.1.A1_at	1.54	5.94e-06	6.47e-06	SEMA5A	sema domain, seven thrombospondin repeats (type 1 and type 1-like), transmembrane domain (TM) and short cytoplasmic domain, (semaphorin) 5A
Ssc.23843.1.S1_at	1.54	0.000623347	0.000379226	ZFYVE1	Homo sapiens zinc finger, FYVE domain containing 1 (ZFYVE1), transcript variant 2, mRNA
Ssc.24357.1.A1_at	1.54	0.00043735	0.000274832
Ssc.26487.1.A1_at	1.54	0.000167918	0.000117593	ZNF568	Homo sapiens zinc finger protein 568 (ZNF568), mRNA
Ssc.28144.1.A1_at	1.54	3.24e-05	2.77e-05	LSM12	LSM12 homolog (S. cerevisiae)
Ssc.29033.3.A1_at	1.54	1.91e-05	1.76e-05	LOC100157889	PREDICTED: Sus scrofa similar to isocitrate dehydrogenase 2 (NADP+), mitochondrial (LOC100157889), mRNA
Ssc.30404.1.A1_at	1.54	4.96e-07	7.69e-07	KIAA0586	KIAA0586
Ssc.6025.1.S1_at	1.54	8.77e-08	1.82e-07	STAT1	signal transducer and activator of transcription 1, 91kDa
Ssc.7229.2.A1_at	1.54	0.00273342	0.00140978	SH3BGRL	SH3 domain binding glutamic acid-rich protein like
Ssc.7777.1.A1_at	1.54	1.38e-08	4.12e-08	LOC100129563	PREDICTED: Homo sapiens misc_RNA (LOC100129563), miscRNA
Ssc.8266.1.A1_at	1.54	2.23e-06	2.81e-06	LIFR	leukemia inhibitory factor receptor alpha
Ssc.10194.1.A1_at	1.53	1.01e-10	8.93e-10
Ssc.12416.1.S1_a_at	1.53	0.0175257	0.0074534	FNBP4	formin binding protein 4
Ssc.12887.1.A1_at	1.53	0.0232151	0.0095317	AKIRIN1	Homo sapiens akirin 1 (AKIRIN1), transcript variant 2, mRNA
Ssc.14311.1.A1_at	1.53	0.00041654	0.000262998	KIAA1407	KIAA1407
Ssc.14422.1.A1_at	1.53	8.14e-08	1.71e-07	VGLL3	vestigial like 3 (Drosophila)
Ssc.14422.2.S1_at	1.53	3.2e-07	5.34e-07	VGLL3	vestigial like 3 (Drosophila)
Ssc.17862.1.A1_at	1.53	1.29e-08	3.93e-08	SRPK2	Homo sapiens SFRS protein kinase 2 (SRPK2), transcript variant 1, mRNA
Ssc.19083.1.S1_at	1.53	6.93e-06	7.39e-06	RSRC2	Homo sapiens arginine/serine-rich coiled-coil 2 (RSRC2), transcript variant 2, mRNA
Ssc.21291.1.A1_at	1.53	1.7e-06	2.24e-06	FLJ10038	Homo sapiens hypothetical protein FLJ10038 (FLJ10038), non-coding RNA
Ssc.24127.1.S1_a_at	1.53	8.43e-05	6.4e-05	RRM2B	ribonucleotide reductase M2 B (TP53 inducible)
Ssc.24128.1.A1_at	1.53	0.0166795	0.00713372	LOC100152445	PREDICTED: Sus scrofa similar to chromosome 8 open reading frame 40 (LOC100152445), mRNA
Ssc.2544.1.S1_at	1.53	1.58e-07	2.97e-07	SALL2	sal-like 2 (Drosophila)
Ssc.2567.2.A1_at	1.53	5.52e-05	4.41e-05	Cblb	Mus musculus Casitas B-lineage lymphoma b (Cblb), mRNA
Ssc.26607.3.A1_at	1.53	0.00128826	0.000721147	LRRFIP1	Homo sapiens leucine rich repeat (in FLII) interacting protein 1 (LRRFIP1), transcript variant 2, mRNA
Ssc.27040.1.A1_at	1.53	4.22e-12	7.77e-11	NAB1	Homo sapiens NGFI-A binding protein 1 (EGR1 binding protein 1) (NAB1), mRNA
Ssc.30320.1.S1_at	1.53	6.4e-08	1.4e-07	Ehf	Mus musculus ets homologous factor (Ehf), mRNA
Ssc.4900.1.A1_at	1.53	8.81e-09	2.96e-08	CRIM1	cysteine rich transmembrane BMP regulator 1 (chordin-like)
Ssc.526.1.S1_at	1.53	7.82e-05	5.98e-05	IPKA	cAMP-dependent protein kinase inhibitor alpha (PKI-alpha) [Source:UniProtKB/Swiss-Prot;Acc:Q71U53]
Ssc.6102.1.S1_at	1.53	8.89e-08	1.83e-07	GPR39	G protein-coupled receptor 39
Ssc.6155.1.S1_at	1.53	6.34e-12	1.1e-10	CTSC	cathepsin C
Ssc.6832.1.A1_at	1.53	1.06e-09	5.4e-09
Ssc.10517.2.S1_at	1.52	1.33e-07	2.57e-07	TNKS	tankyrase, TRF1-interacting ankyrin-related ADP-ribose polymerase
Ssc.13258.1.A1_at	1.52	0.0225776	0.00930246	VAMP3	vesicle-associated membrane protein 3 (cellubrevin)
Ssc.13430.1.A1_at	1.52	6.59e-08	1.44e-07	Maml2	Mus musculus mastermind like 2 (Drosophila) (Maml2), mRNA
Ssc.13978.1.S1_at	1.52	5.85e-08	1.32e-07	CCDC28A	coiled-coil domain containing 28A
Ssc.1522.2.A1_at	1.52	4.96e-09	1.84e-08	LOC100157353	PREDICTED: Sus scrofa similar to High mobility group nucleosomal binding domain 4 (LOC100157353), mRNA
Ssc.18377.3.S1_a_at	1.52	1.76e-05	1.64e-05	P2RX4	purinergic receptor P2X, ligand-gated ion channel, 4
Ssc.19389.1.A1_at	1.52	1.6e-05	1.51e-05	C15orf48	chromosome 15 open reading frame 48
Ssc.20175.1.S1_at	1.52	1.08e-12	2.69e-11	IGF1R	insulin-like growth factor 1 receptor
Ssc.2114.1.S1_at	1.52	7.27e-05	5.63e-05	TNRC6C	Homo sapiens trinucleotide repeat containing 6C (TNRC6C), transcript variant 1, mRNA
Ssc.21808.1.S1_at	1.52	6.26e-07	9.32e-07	NCRNA00117	non-protein coding RNA 117
Ssc.22085.1.S1_at	1.52	1.39e-05	1.34e-05	MYNN	myoneurin
Ssc.24234.1.A1_at	1.52	1.04e-06	1.45e-06	TNFAIP8	Homo sapiens tumor necrosis factor, alpha-induced protein 8 (TNFAIP8), transcript variant 2, mRNA
Ssc.24328.1.S1_at	1.52	0.00317927	0.00161491
Ssc.24696.2.S1_at	1.52	2.57e-08	6.82e-08	IRS2	insulin receptor substrate 2
Ssc.26407.1.S1_at	1.52	5.51e-08	1.26e-07	USP28	ubiquitin specific peptidase 28
Ssc.27243.2.A1_at	1.52	1.54e-08	4.49e-08	USP3	ubiquitin specific peptidase 3
Ssc.29622.1.A1_at	1.52	5.33e-10	3.19e-09	IGF1R	insulin-like growth factor 1 receptor
Ssc.4376.1.S1_at	1.52	1.97e-12	4.28e-11	Fubp1	Mus musculus far upstream element (FUSE) binding protein 1 (Fubp1), mRNA
Ssc.7789.1.A1_at	1.52	1.45e-09	6.97e-09	ZNF143	zinc finger protein 143
Ssc.847.1.S1_at	1.52	0.000120316	8.72e-05	TFDP1	Homo sapiens transcription factor Dp-1 (TFDP1), transcript variant 2, transcribed RNA
Ssc.8585.1.A1_at	1.52	0.00124219	0.000698989	PLSCR4	Homo sapiens phospholipid scramblase 4 (PLSCR4), transcript variant 3, mRNA
Ssc.10471.1.A1_at	1.51	0.000132581	9.49e-05	THUMPD2	THUMP domain containing 2
Ssc.10815.1.A1_at	1.51	5.41e-11	5.45e-10	APLF	aprataxin and PNKP like factor
Ssc.11096.1.S1_at	1.51	2.5e-05	2.22e-05	OXCT1	3-oxoacid CoA transferase 1
Ssc.11881.1.A1_a_at	1.51	0.00167245	0.000907755	APPL1	adaptor protein, phosphotyrosine interaction, PH domain and leucine zipper containing 1
Ssc.13270.1.A1_at	1.51	6.68e-15	5.23e-13	VPS37C	vacuolar protein sorting 37 homolog C (S. cerevisiae)
Ssc.13443.2.S1_at	1.51	3.95e-06	4.58e-06	PHC3	polyhomeotic homolog 3 (Drosophila)
Ssc.1527.2.A1_at	1.51	0.000154809	0.000109312	Slc20a1	Mus musculus solute carrier family 20, member 1 (Slc20a1), mRNA
Ssc.17824.2.A1_at	1.51	3.48e-05	2.94e-05	TCF4	transcription factor 4
Ssc.22085.2.A1_at	1.51	2.87e-05	2.49e-05	LOC100152527	PREDICTED: Sus scrofa similar to UPF0389 protein C6orf189 homolog (LOC100152527), mRNA
Ssc.24901.1.A1_at	1.51	1.02e-09	5.29e-09	LOC100154500	PREDICTED: Sus scrofa similar to SAM domain and HD domain-containing protein 1 (Dendritic cell-derived IFNG-induced protein) (DCIP) (Monocyte protein 5) (MOP-5) (LOC100154500), mRNA
Ssc.24964.1.S1_at	1.51	5.61e-06	6.13e-06	EFCAB2	EF-hand calcium-binding domain-containing protein 2 [Source:UniProtKB/Swiss-Prot;Acc:Q5VUJ9]
Ssc.27198.1.A1_at	1.51	0.000387086	0.000246783	ASB3	Homo sapiens ankyrin repeat and SOCS box-containing 3 (ASB3), transcript variant 2, mRNA
Ssc.29627.1.A1_at	1.51	7.75e-08	1.65e-07	RFX1	regulatory factor X, 1 (influences HLA class II expression)
Ssc.29642.1.A1_at	1.51	8.29e-05	6.3e-05	LOC100153912	PREDICTED: Sus scrofa similar to single-strand selective monofunctional uracil DNA glycosylase (LOC100153912), mRNA
Ssc.30330.1.A1_at	1.51	1.77e-06	2.32e-06
Ssc.30766.1.A1_at	1.51	0.000299807	0.000196716	LOC100153038	PREDICTED: Sus scrofa similar to Interferon-induced protein with tetratricopeptide repeats 1 (IFIT-1) (Interferon-induced 56 kDa protein) (IFI-56K) (LOC100153038), mRNA
Ssc.5327.2.A1_at	1.51	4.36e-06	4.95e-06	RNU6-1	RNA, U6 small nuclear 1
Ssc.5605.1.A1_at	1.51	4.2e-07	6.7e-07	ITPR1	inositol 1,4,5-triphosphate receptor, type 1
Ssc.8075.1.A1_at	1.51	1.47e-09	7.03e-09
Ssc.8646.1.A1_at	1.51	1.28e-05	1.25e-05	LOC729852	PREDICTED: Homo sapiens misc_RNA (LOC729852), miscRNA
Ssc.8804.1.A1_at	1.51	5.93e-05	4.68e-05	TRUB1	TruB pseudouridine (psi) synthase homolog 1 (E. coli)
Ssc.9245.1.S1_at	1.51	5.4e-07	8.22e-07	GALM	Aldose 1-epimerase (EC 5.1.3.3)(Galactose mutarotase) [Source:UniProtKB/Swiss-Prot;Acc:Q9GKX6]
Ssc.9372.1.A1_at	1.51	1.48e-06	1.98e-06	NFKBIZ	nuclear factor of kappa light polypeptide gene enhancer in B-cells inhibitor, zeta
Ssc.9611.1.A1_at	1.51	3.54e-05	2.98e-05	LOC100047324	PREDICTED: Mus musculus similar to Sesn1 protein, transcript variant 2 (LOC100047324), mRNA
Ssc.10401.1.A1_at	-1.51	5.52e-05	4.41e-05
Ssc.11417.1.A1_at	-1.51	0.000670256	0.000403534	FAM126A	family with sequence similarity 126, member A
Ssc.1157.1.S1_at	-1.51	1.67e-08	4.79e-08	TIMM22	Mitochondrial import inner membrane translocase subunit Tim22 (Testis-expressed sequence 4) [Source:UniProtKB/Swiss-Prot;Acc:Q9Y584]
Ssc.12207.1.A1_at	-1.51	9.08e-06	9.3e-06	DYNLL2	dynein, light chain, LC8-type 2
Ssc.12795.1.S1_at	-1.51	7.49e-06	7.93e-06	TREX1	three prime repair exonuclease 1
Ssc.1322.1.S1_at	-1.51	9.83e-08	1.98e-07	SEC16A	SEC16 homolog A (S. cerevisiae)
Ssc.13793.2.S1_at	-1.51	0.00244914	0.00127643	RAD51AP1	RAD51 associated protein 1
Ssc.14117.1.A1_at	-1.51	1.69e-06	2.22e-06	DEPDC7	DEP domain containing 7
Ssc.16451.1.A1_at	-1.51	1.06e-07	2.11e-07	ADAMTS1	ADAM metallopeptidase with thrombospondin type 1 motif, 1
Ssc.18003.1.A1_at	-1.51	5.63e-09	2.06e-08	LOC728352	PREDICTED: Homo sapiens misc_RNA (LOC728352), miscRNA
Ssc.18454.1.A1_at	-1.51	7.61e-12	1.27e-10	TLE1	Transducin-like enhancer protein 1 (Enhancer of split groucho-like protein 1)(ESG1)(E(Sp1) homolog) [Source:UniProtKB/Swiss-Prot;Acc:Q04724]
Ssc.19271.1.S1_at	-1.51	2.08e-07	3.71e-07	GATAD2A	GATA zinc finger domain containing 2A
Ssc.19583.1.A1_at	-1.51	0.00219884	0.00115459	ABCA7	ATP-binding cassette, sub-family A (ABC1), member 7
Ssc.20866.1.S1_at	-1.51	8.26e-07	1.19e-06	E2F4	E2F transcription factor 4, p107/p130-binding
Ssc.21113.1.A1_at	-1.51	4.74e-09	1.78e-08	LOC100047616	PREDICTED: Mus musculus similar to adenylate kinase 4 (LOC100047616), mRNA
Ssc.21113.2.S1_at	-1.51	5.22e-09	1.93e-08
Ssc.22107.2.A1_at	-1.51	2.98e-07	5.02e-07	EIF4E	Homo sapiens eukaryotic translation initiation factor 4E (EIF4E), transcript variant 2, mRNA
Ssc.22436.1.S1_at	-1.51	0.000213477	0.000145443	CYP26B1	cytochrome P450, family 26, subfamily B, polypeptide 1
Ssc.23431.1.A1_at	-1.51	1.63e-07	3.05e-07	PRPF3	PRP3 pre-mRNA processing factor 3 homolog (S. cerevisiae)
Ssc.24728.2.S1_a_at	-1.51	5.33e-10	3.19e-09	UCK2	uridine-cytidine kinase 2
Ssc.24904.1.S1_at	-1.51	3.03e-12	6e-11	GAR1	GAR1 ribonucleoprotein homolog (yeast)
Ssc.2548.1.S1_at	-1.51	2.09e-08	5.74e-08	DNA directed	Homo sapiens polymerase (DNA directed), epsilon 3 (p17 subunit) (POLE3), transcribed RNA
Ssc.2712.1.S1_at	-1.51	2.84e-06	3.46e-06
Ssc.27442.1.A1_at	-1.51	0.0364182	0.014171	ZNF326	Homo sapiens zinc finger protein 326 (ZNF326), transcript variant 1, mRNA
Ssc.27896.1.S1_at	-1.51	2.53e-07	4.36e-07	WDR36	Homo sapiens WD repeat domain 36 (WDR36), mRNA
Ssc.29416.1.A1_at	-1.51	5.24e-08	1.21e-07
Ssc.29901.1.A1_at	-1.51	1.47e-07	2.8e-07	C20orf7	chromosome 20 open reading frame 7
Ssc.29905.1.A1_at	-1.51	0.000807141	0.000476239
Ssc.30465.1.A1_at	-1.51	0.000226968	0.000153369
Ssc.30949.1.A1_at	-1.51	1.95e-08	5.46e-08	RTCD1	Homo sapiens RNA terminal phosphate cyclase domain 1 (RTCD1), transcript variant 1, mRNA
Ssc.3557.1.A1_at	-1.51	5.88e-08	1.32e-07	CSTF2	cleavage stimulation factor, 3' pre-RNA, subunit 2, 64kDa
Ssc.5821.1.S1_at	-1.51	1.06e-06	1.48e-06	STIL	Homo sapiens SCL/TAL1 interrupting locus (STIL), transcript variant 1, mRNA
Ssc.5897.1.S1_at	-1.51	1.11e-08	3.47e-08	LOC283951	Homo sapiens hypothetical protein LOC283951 (LOC283951), mRNA
Ssc.6624.1.S1_a_at	-1.51	5.03e-07	7.76e-07	MRTO4	mRNA turnover 4 homolog (S. cerevisiae)
Ssc.7529.1.S1_at	-1.51	6.4e-07	9.51e-07	DIDO1	Homo sapiens death inducer-obliterator 1 (DIDO1), transcript variant 4, mRNA
Ssc.7531.2.S1_at	-1.51	0.000974886	0.000562498	dJ196E23.2	galactosylceramidase
Ssc.7745.1.A1_at	-1.51	9.84e-06	9.94e-06	CCDC117	coiled-coil domain containing 117
Ssc.8980.1.A1_at	-1.51	1.34e-08	4.01e-08	ANGPTL4	Homo sapiens angiopoietin-like 4 (ANGPTL4), transcript variant 3, mRNA
Ssc.964.1.S1_at	-1.51	2.93e-05	2.53e-05	SERTAD1	SERTA domain containing 1
Ssc.1408.2.S1_at	-1.52	5.38e-05	4.31e-05	cdc19	minichromosome maintenance complex component 2
Ssc.15920.1.S1_at	-1.52	3.77e-08	9.26e-08	TFAM	Transcription factor A, mitochondrial Precursor (mtTFA) [Source:UniProtKB/Swiss-Prot;Acc:Q5D144]
Ssc.1648.1.S1_at	-1.52	2.62e-09	1.12e-08	TXNDC14	thioredoxin domain containing 14
Ssc.16947.2.S1_at	-1.52	7.72e-10	4.26e-09	NOM1	Homo sapiens nucleolar protein with MIF4G domain 1 (NOM1), mRNA
Ssc.17595.2.S1_at	-1.52	2.88e-09	1.2e-08	FUT11	Homo sapiens fucosyltransferase 11 (alpha (1,3) fucosyltransferase) (FUT11), mRNA
Ssc.1841.2.A1_at	-1.52	8.78e-05	6.63e-05	NPLOC4	nuclear protein localization 4 homolog (S. cerevisiae)
Ssc.18453.1.S1_at	-1.52	1.57e-05	1.48e-05	POLR2D	polymerase (RNA) II (DNA directed) polypeptide D
Ssc.1855.1.A1_at	-1.52	6.33e-11	6.06e-10	CCDC59	coiled-coil domain containing 59
Ssc.1864.1.A1_a_at	-1.52	9.86e-09	3.22e-08	TNFRSF12A	tumor necrosis factor receptor superfamily, member 12A
Ssc.18736.1.S1_at	-1.52	1.35e-05	1.31e-05	POLR1C	polymerase (RNA) I polypeptide C, 30kDa
Ssc.19299.1.S1_at	-1.52	4.12e-08	9.99e-08	MTA2	metastasis associated 1 family, member 2
Ssc.21197.1.A1_at	-1.52	2.52e-06	3.11e-06	ABCF2	Homo sapiens ATP-binding cassette, sub-family F (GCN20), member 2 (ABCF2), nuclear gene encoding mitochondrial protein, transcript variant 1, mRNA
Ssc.24184.1.S1_at	-1.52	4.84e-05	3.92e-05	GPD1L	glycerol-3-phosphate dehydrogenase 1-like
Ssc.24415.1.A1_at	-1.52	1.49e-07	2.82e-07	TUBB3	tubulin, beta 3
Ssc.24754.1.A1_at	-1.52	0.000210197	0.000143485	HNRNPC	heterogeneous nuclear ribonucleoprotein C (C1/C2)
Ssc.25104.1.S1_at	-1.52	1.08e-06	1.5e-06	C17orf42	chromosome 17 open reading frame 42
Ssc.2611.1.S1_at	-1.52	9.83e-08	1.98e-07	LOC401010	Homo sapiens nucleolar complex associated 2 homolog (S. cerevisiae) pseudogene (LOC401010), non-coding RNA
Ssc.26268.1.S1_at	-1.52	3.61e-05	3.03e-05	TRIM35	tripartite motif-containing 35
Ssc.27394.1.A1_at	-1.52	3.04e-08	7.79e-08	WDR67	WD repeat domain 67
Ssc.2862.1.A1_at	-1.52	2.73e-07	4.68e-07	POLR3D	polymerase (RNA) III (DNA directed) polypeptide D, 44kDa
Ssc.30181.1.A1_at	-1.52	1.18e-09	5.85e-09	GSDMD	Homo sapiens gasdermin D (GSDMD), mRNA
Ssc.3088.1.S1_at	-1.52	6.45e-06	6.96e-06
Ssc.31167.1.S1_at	-1.52	4.24e-07	6.75e-07	CRLF3	cytokine receptor-like factor 3
Ssc.3545.1.A1_at	-1.52	0.00205746	0.00108932	MFF	Homo sapiens mitochondrial fission factor (MFF), nuclear gene encoding mitochondrial protein, mRNA
Ssc.4031.1.A1_at	-1.52	3.72e-07	6.06e-07	ADPRHL2	ADP-ribosylhydrolase like 2
Ssc.4086.1.S1_at	-1.52	9.5e-12	1.5e-10	YWHAG	tyrosine 3-monooxygenase/tryptophan 5-monooxygenase activation protein, gamma polypeptide
Ssc.5619.1.S1_at	-1.52	1.84e-06	2.39e-06	C330018D20Rik	PREDICTED: Mus musculus RIKEN cDNA C330018D20 gene, transcript variant 3 (C330018D20Rik), mRNA
Ssc.5722.1.A1_at	-1.52	0.000651856	0.000393624
Ssc.6514.1.S1_at	-1.52	6.39e-08	1.4e-07	GALE	Homo sapiens UDP-galactose-4-epimerase (GALE), transcript variant 3, mRNA
Ssc.6514.3.S1_a_at	-1.52	3.8e-05	3.17e-05	GALE	Homo sapiens UDP-galactose-4-epimerase (GALE), transcript variant 3, mRNA
Ssc.8577.1.A1_at	-1.52	1.77e-05	1.65e-05	BTF3L4	Homo sapiens basic transcription factor 3-like 4 (BTF3L4), transcript variant 3, transcribed RNA
Ssc.944.1.A1_at	-1.52	3.23e-09	1.3e-08	PRO1	lamin A/C
Ssc.10995.1.S1_at	-1.53	9.01e-06	9.24e-06	SNN	stannin
Ssc.13167.1.A1_at	-1.53	0.000179068	0.000124405	FLJ36031	Homo sapiens hypothetical protein FLJ36031 (FLJ36031), mRNA
Ssc.13699.1.A1_at	-1.53	1.22e-08	3.74e-08	ST6GALNAC2	Homo sapiens ST6 (alpha-N-acetyl-neuraminyl-2,3-beta-galactosyl-1,3)-N-acetylgalactosaminide alpha-2,6-sialyltransferase 2 (ST6GALNAC2), mRNA
Ssc.15532.1.S1_at	-1.53	1.77e-07	3.25e-07	LOC100128918	PREDICTED: Homo sapiens hypothetical protein LOC100128918 (LOC100128918), mRNA
Ssc.16550.1.S1_at	-1.53	2.97e-08	7.69e-08	ABT1	activator of basal transcription 1
Ssc.2191.1.S1_at	-1.53	5.19e-08	1.2e-07	APRT	adenine phosphoribosyltransferase
Ssc.22009.1.S1_at	-1.53	4.14e-09	1.6e-08	C14orf109	Homo sapiens chromosome 14 open reading frame 109 (C14orf109), transcript variant 1, mRNA
Ssc.23807.1.A1_at	-1.53	2.14e-09	9.58e-09	MRPS18C	mitochondrial ribosomal protein S18C
Ssc.24278.1.A1_at	-1.53	1e-11	1.56e-10	THOC1	THO complex 1
Ssc.24531.1.S1_at	-1.53	2.95e-12	5.88e-11	RBM12	RNA binding motif protein 12
Ssc.26224.1.S1_at	-1.53	7.91e-06	8.31e-06	PMEPA1	prostate transmembrane protein, androgen induced 1
Ssc.29460.1.A1_at	-1.53	5.93e-07	8.89e-07	UBE2R2	ubiquitin-conjugating enzyme E2R 2
Ssc.30556.1.A1_at	-1.53	9.76e-07	1.37e-06	SNRPD1	Homo sapiens small nuclear ribonucleoprotein D1 polypeptide 16kDa (SNRPD1), mRNA
Ssc.31172.1.S1_at	-1.53	3.4e-10	2.24e-09	SDC1	syndecan 1
Ssc.6053.2.S1_at	-1.53	0.000654719	0.000395128	USP46	ubiquitin specific peptidase 46
Ssc.8993.1.A1_at	-1.53	0.000119641	8.68e-05
Ssc.9314.2.S1_at	-1.53	1.85e-08	5.23e-08	TP53RK	TP53 regulating kinase
Ssc.13793.1.A1_at	-1.54	3.14e-06	3.76e-06	RAD51AP1	RAD51 associated protein 1
Ssc.15257.1.S1_a_at	-1.54	1.32e-05	1.28e-05	PPP6C	Homo sapiens protein phosphatase 6, catalytic subunit (PPP6C), transcript variant 3, mRNA
Ssc.16523.1.S1_at	-1.54	6.65e-09	2.36e-08	CCDC86	coiled-coil domain containing 86
Ssc.1717.1.S1_at	-1.54	1.36e-06	1.84e-06	HSPA5	heat shock 70kDa protein 5 (glucose-regulated protein, 78kDa)
Ssc.17181.1.S1_at	-1.54	9.23e-09	3.05e-08	SYVN1	synovial apoptosis inhibitor 1, synoviolin
Ssc.17595.1.S1_at	-1.54	1.71e-08	4.88e-08	TMCC3	transmembrane and coiled-coil domain family 3
Ssc.18452.1.S1_at	-1.54	1.82e-06	2.36e-06	MGC16597	coiled-coil domain containing 137
Ssc.21159.2.A1_at	-1.54	1.46e-05	1.39e-05	MFSD9	Homo sapiens major facilitator superfamily domain containing 9 (MFSD9), mRNA
Ssc.21284.1.S1_at	-1.54	5.03e-08	1.18e-07	TMEM41A	transmembrane protein 41A
Ssc.21326.1.S1_at	-1.54	1.13e-07	2.23e-07
Ssc.22637.1.A1_at	-1.54	0.00112642	0.0006405	Ube2n	Mus musculus ubiquitin-conjugating enzyme E2N (Ube2n), mRNA
Ssc.23471.1.A1_at	-1.54	1.6e-07	3.01e-07	YDL201w	methyltransferase like 1
Ssc.23549.2.S1_at	-1.54	1.87e-05	1.73e-05	CYorf15B	chromosome Y open reading frame 15B
Ssc.24358.1.S1_at	-1.54	3.97e-05	3.29e-05	TK1	thymidine kinase 1, soluble
Ssc.27616.1.S1_at	-1.54	8.24e-06	8.61e-06	CDK2	cyclin-dependent kinase 2
Ssc.28013.1.A1_at	-1.54	3.24e-09	1.31e-08
Ssc.5258.1.A1_at	-1.54	1.14e-05	1.13e-05	AATF	apoptosis antagonizing transcription factor
Ssc.7957.1.A1_at	-1.54	1e-07	2.02e-07	LOC100291908	PREDICTED: Homo sapiens hypothetical protein LOC100291908 (LOC100291908), mRNA
Ssc.8252.1.A1_at	-1.54	1.46e-06	1.96e-06	MAD2L1BP	Homo sapiens MAD2L1 binding protein (MAD2L1BP), transcript variant 1, mRNA
Ssc.8638.1.A1_at	-1.54	0.00022399	0.000151676	LOC100156140	PREDICTED: Sus scrofa similar to Translation initiation factor eIF-2B subunit alpha (eIF-2B GDP-GTP exchange factor subunit alpha) (LOC100156140), mRNA
Ssc.8738.1.S1_at	-1.54	5.3e-06	5.83e-06	SRP40	splicing factor, arginine/serine-rich 5
Ssc.9914.1.A1_at	-1.54	1.27e-10	1.07e-09	CKB	creatine kinase, brain
Ssc.997.1.S1_at	-1.54	7.77e-06	8.18e-06	KDELR2	Homo sapiens KDEL (Lys-Asp-Glu-Leu) endoplasmic reticulum protein retention receptor 2 (KDELR2), transcript variant 2, mRNA
Ssc.11977.1.S1_at	-1.55	4.33e-10	2.69e-09	NXT1	NTF2-related export protein 1 (Protein p15) [Source:UniProtKB/Swiss-Prot;Acc:Q9UKK6]
Ssc.13867.1.S1_at	-1.55	2.13e-09	9.55e-09	LOC100046567	PREDICTED: Mus musculus similar to Transmembrane emp24 protein transport domain containing 5, transcript variant 2 (LOC100046567), mRNA
Ssc.13880.1.A2_at	-1.55	6.02e-08	1.34e-07	PNN	pinin, desmosome associated protein
Ssc.14406.1.A1_at	-1.55	3.67e-11	4.19e-10	MRPS6	mitochondrial ribosomal protein S6
Ssc.17472.1.S1_at	-1.55	6.46e-08	1.41e-07	CCDC127	coiled-coil domain containing 127
Ssc.19150.1.S1_s_at	-1.55	9.5e-10	5e-09	MGC42355	BH3 interacting domain death agonist
Ssc.1931.1.S1_at	-1.55	1.55e-08	4.51e-08	UBE2N	ubiquitin-conjugating enzyme E2N (UBC13 homolog, yeast)
Ssc.23877.1.S1_at	-1.55	3.09e-05	2.65e-05	CCNA2	cyclin A2
Ssc.24317.1.A1_at	-1.55	7.66e-09	2.64e-08	EXOSC3	exosome component 3
Ssc.26274.1.S1_at	-1.55	8.98e-09	3.01e-08	Pim3	Mus musculus proviral integration site 3 (Pim3), mRNA
Ssc.2637.1.A1_at	-1.55	4.71e-07	7.37e-07	FAM53C	family with sequence similarity 53, member C
Ssc.27251.1.S1_at	-1.55	1.49e-08	4.41e-08	C19orf39	chromosome 19 open reading frame 39
Ssc.28318.1.A1_a_at	-1.55	0.000627036	0.000380922	THOC1	THO complex 1
Ssc.2847.1.S1_at	-1.55	9.86e-06	9.95e-06	ANKRD9	Ankyrin repeat domain-containing protein 9 [Source:UniProtKB/Swiss-Prot;Acc:Q96BM1]
Ssc.28645.1.A1_at	-1.55	8.83e-08	1.83e-07	SLC7A1	solute carrier family 7 (cationic amino acid transporter, y+ system), member 1
Ssc.28670.1.S1_at	-1.55	0.000883055	0.000515705
Ssc.29291.1.A1_at	-1.55	0.0179144	0.0075912
Ssc.3313.1.S1_at	-1.55	3.79e-05	3.16e-05	Hspa4	Mus musculus heat shock protein 4 (Hspa4), mRNA
Ssc.4150.2.A1_at	-1.55	8.6e-09	2.9e-08	LOC545750	PREDICTED: Mus musculus similar to solute carrier family 35, member A4 (LOC545750), misc RNA
Ssc.4225.1.A1_at	-1.55	4.19e-11	4.5e-10
Ssc.5844.2.S1_at	-1.55	7.38e-08	1.58e-07	SNORD94	Homo sapiens small nucleolar RNA, C/D box 94 (SNORD94), non-coding RNA
Ssc.7576.3.S1_at	-1.55	1.38e-06	1.86e-06	SFRS1	splicing factor, arginine/serine-rich 1
Ssc.8312.1.A1_at	-1.55	7.61e-06	8.04e-06	CDYL	chromodomain protein, Y-like
Ssc.10818.1.A1_at	-1.56	1.07e-06	1.49e-06	LOC100156362	PREDICTED: Sus scrofa similar to zinc finger, CSL domain containing 2, transcript variant 1 (LOC100156362), mRNA
Ssc.11130.2.A1_at	-1.56	5.14e-06	5.69e-06
Ssc.11489.1.A1_at	-1.56	4.39e-08	1.05e-07	TXN	Homo sapiens thioredoxin (TXN), mRNA
Ssc.13404.1.A1_at	-1.56	1.06e-08	3.39e-08	LHX4	LIM homeobox 4
Ssc.15629.1.S1_at	-1.56	2.05e-10	1.52e-09	WDR3	WD repeat domain 3
Ssc.16932.1.S1_at	-1.56	0.000268726	0.000178482
Ssc.17852.1.S1_at	-1.56	0.000107098	7.89e-05	IQCC	IQ domain-containing protein C [Source:UniProtKB/Swiss-Prot;Acc:Q4KMZ1]
Ssc.18700.1.A1_at	-1.56	0.000234593	0.000157845
Ssc.2055.1.S1_at	-1.56	1.68e-09	7.89e-09	TCEB3	transcription elongation factor B (SIII), polypeptide 3 (110kDa, elongin A)
Ssc.21159.1.S1_at	-1.56	2e-05	1.82e-05	MFSD9	major facilitator superfamily domain containing 9
Ssc.21977.2.S1_at	-1.56	0.00102142	0.000586625	TIMM44	Mitochondrial import inner membrane translocase subunit TIM44 Precursor [Source:UniProtKB/Swiss-Prot;Acc:O43615]
Ssc.23154.1.S1_at	-1.56	2.45e-09	1.06e-08	MKI67IP	MKI67 (FHA domain) interacting nucleolar phosphoprotein
Ssc.23154.2.S1_at	-1.56	5.71e-09	2.08e-08	MKI67IP	MKI67 (FHA domain) interacting nucleolar phosphoprotein
Ssc.23921.1.S1_at	-1.56	5.26e-07	8.05e-07	MID1	midline 1 (Opitz/BBB syndrome)
Ssc.24338.1.S1_at	-1.56	5.66e-07	8.57e-07	RRS1	RRS1 ribosome biogenesis regulator homolog (S. cerevisiae)
Ssc.25108.1.A1_a_at	-1.56	2.34e-07	4.08e-07	C8orf38	chromosome 8 open reading frame 38
Ssc.26094.1.S1_at	-1.56	6.02e-08	1.34e-07	YTHDF2	YTH domain family, member 2
Ssc.29545.1.A1_at	-1.56	1.09e-06	1.52e-06	WDR43	WD repeat domain 43
Ssc.30486.1.A1_at	-1.56	2.43e-06	3.03e-06
Ssc.3577.2.S1_at	-1.56	7.76e-05	5.95e-05	MGC13005	Homo sapiens hypothetical LOC84771 (MGC13005), transcript variant 1, non-coding RNA
Ssc.4971.1.S1_at	-1.56	6.91e-09	2.43e-08	GRPEL1	GrpE-like 1, mitochondrial (E. coli)
Ssc.5146.1.A1_at	-1.56	6.77e-10	3.81e-09	ARS2	Homo sapiens arsenate resistance protein 2 (ARS2), transcript variant 3, mRNA
Ssc.5412.1.S1_at	-1.56	0.00183492	0.000982815	BTBD10	BTB (POZ) domain containing 10
Ssc.6808.1.S1_at	-1.56	1.32e-06	1.79e-06	POLR2C	polymerase (RNA) II (DNA directed) polypeptide C, 33kDa
Ssc.848.1.S1_at	-1.56	2.78e-08	7.29e-08	TRIP13	thyroid hormone receptor interactor 13
Ssc.9311.1.A1_at	-1.56	7.68e-12	1.27e-10	PHLDA1	pleckstrin homology-like domain, family A, member 1
Ssc.10115.3.S1_a_at	-1.57	7.12e-08	1.53e-07	TUBB2B	tubulin, beta 2B
Ssc.1725.1.S1_at	-1.57	4.79e-11	4.97e-10	SLC25A12	Calcium-binding mitochondrial carrier protein Aralar1 (Mitochondrial aspartate glutamate carrier 1)(Solute carrier family 25 member 12) [Source:UniProtKB/Swiss-Prot;Acc:O75746]
Ssc.18129.1.A1_at	-1.57	6.25e-10	3.6e-09	NOL6	nucleolar protein family 6 (RNA-associated)
Ssc.18502.1.S1_at	-1.57	1.53e-05	1.46e-05	POLA2	polymerase (DNA directed), alpha 2 (70kD subunit)
Ssc.18924.1.A1_at	-1.57	0.012715	0.00561416	ZNF322A	zinc finger protein 322A
Ssc.19271.2.S1_at	-1.57	1.36e-09	6.64e-09	GATAD2A	GATA zinc finger domain containing 2A
Ssc.22533.1.A1_at	-1.57	1.46e-11	2.01e-10	LOC100157552	PREDICTED: Sus scrofa similar to McKusick-Kaufman/Bardet-Biedl syndromes putative chaperonin (LOC100157552), mRNA
Ssc.23782.2.S1_at	-1.57	0.000207917	0.000142205	PURA	purine-rich element binding protein A
Ssc.27630.1.S1_at	-1.57	1.39e-07	2.67e-07	CCDC76	coiled-coil domain containing 76
Ssc.28981.1.S1_at	-1.57	2.66e-08	7.02e-08	PRPF19	PRP19/PSO4 pre-mRNA processing factor 19 homolog (S. cerevisiae)
Ssc.2963.1.S1_at	-1.57	1.29e-11	1.84e-10	PKP1	plakophilin 1 (ectodermal dysplasia/skin fragility syndrome)
Ssc.30749.1.S1_at	-1.57	5.25e-08	1.21e-07	SSR1	signal sequence receptor, alpha
Ssc.3084.1.S1_a_at	-1.57	1.75e-05	1.63e-05	ZDHHC5	zinc finger, DHHC-type containing 5
Ssc.30964.1.A1_at	-1.57	2.97e-09	1.22e-08	SNX6	sorting nexin 6
Ssc.3481.2.S1_at	-1.57	0.00395105	0.00196353
Ssc.4451.3.S1_a_at	-1.57	1.07e-05	1.07e-05	LOC284167	PREDICTED: Homo sapiens misc_RNA (LOC284167), miscRNA
Ssc.4967.1.S1_at	-1.57	1.58e-13	5.38e-12	LOC728620	PREDICTED: Homo sapiens misc_RNA (LOC728620), miscRNA
Ssc.7281.1.A1_at	-1.57	1.32e-11	1.87e-10	SFRS10	splicing factor, arginine/serine-rich 10 (transformer 2 homolog, Drosophila)
Ssc.9529.1.A1_at	-1.57	6.77e-05	5.29e-05	ZFX	zinc finger protein, X-linked
Ssc.11385.1.A1_at	-1.58	2.28e-07	4e-07	RIOK2	RIO kinase 2 (yeast)
Ssc.12229.1.S1_at	-1.58	4.67e-08	1.11e-07	CKS1B	CDC28 protein kinase regulatory subunit 1B
Ssc.15453.3.S1_a_at	-1.58	1.69e-05	1.58e-05	GEMIN7	Homo sapiens gem (nuclear organelle) associated protein 7 (GEMIN7), transcript variant 1, mRNA
Ssc.15583.1.S1_at	-1.58	0.000186238	0.000128794	BMP8B	Homo sapiens bone morphogenetic protein 8b (BMP8B), mRNA
Ssc.16220.1.S1_at	-1.58	6.83e-09	2.41e-08	TGFA	transforming growth factor, alpha
Ssc.16667.2.S1_at	-1.58	1.39e-11	1.94e-10	SNRNP40	small nuclear ribonucleoprotein 40kDa (U5)
Ssc.17629.1.A1_at	-1.58	8.68e-09	2.92e-08	PSMD12	Homo sapiens proteasome (prosome, macropain) 26S subunit, non-ATPase, 12 (PSMD12), transcript variant 2, mRNA
Ssc.18702.1.A1_at	-1.58	0.00022344	0.000151353
Ssc.2208.1.S1_at	-1.58	6e-09	2.17e-08	IMP3	IMP3, U3 small nucleolar ribonucleoprotein, homolog (yeast)
Ssc.22354.1.A1_at	-1.58	4.02e-05	3.32e-05	BATF3	Basic leucine zipper transcriptional factor ATF-like 3 (B-ATF-3)(Jun dimerization protein p21SNFT)(21 kDa small nuclear factor isolated from T-cells) [Source:UniProtKB/Swiss-Prot;Acc:Q9NR55]
Ssc.22479.1.A1_at	-1.58	2.56e-09	1.1e-08	RPP14	ribonuclease P/MRP 14kDa subunit
Ssc.2264.1.S1_at	-1.58	6.18e-07	9.23e-07	SLC1A5	Homo sapiens solute carrier family 1 (neutral amino acid transporter), member 5 (SLC1A5), transcript variant 3, mRNA
Ssc.23205.3.S1_at	-1.58	3.45e-06	4.06e-06	RNF187	Homo sapiens ring finger protein 187 (RNF187), mRNA
Ssc.25656.1.A1_at	-1.58	4.82e-07	7.53e-07	PHF23	PHD finger protein 23
Ssc.26079.1.S1_at	-1.58	1.15e-05	1.14e-05
Ssc.29938.1.A1_at	-1.58	8.65e-05	6.54e-05	INTS2	integrator complex subunit 2
Ssc.30780.3.S1_at	-1.58	2.58e-05	2.28e-05	BYSL	bystin-like
Ssc.3201.1.A1_at	-1.58	4.2e-05	3.46e-05
Ssc.4712.1.S1_at	-1.58	9.69e-08	1.96e-07	PTPMT1	Homo sapiens protein tyrosine phosphatase, mitochondrial 1 (PTPMT1), transcript variant 2, mRNA
Ssc.5515.1.S1_at	-1.58	1.83e-10	1.4e-09
Ssc.6270.1.S1_at	-1.58	0.00164457	0.000893772
Ssc.7281.2.A1_at	-1.58	1.79e-10	1.39e-09	SFRS10	splicing factor, arginine/serine-rich 10 (transformer 2 homolog, Drosophila)
Ssc.7514.1.A1_at	-1.58	1.27e-06	1.74e-06	ZNF165	zinc finger protein 165
Ssc.9064.1.A1_at	-1.58	4.22e-08	1.02e-07	C11orf54	chromosome 11 open reading frame 54
Ssc.11763.1.A1_at	-1.59	4.31e-05	3.53e-05
Ssc.1574.1.S1_at	-1.59	5.26e-06	5.8e-06	EIF1AD	Homo sapiens eukaryotic translation initiation factor 1A domain containing (EIF1AD), mRNA
Ssc.16820.2.S1_at	-1.59	4.59e-08	1.1e-07	SPNS2	Homo sapiens spinster homolog 2 (Drosophila) (SPNS2), mRNA
Ssc.18898.1.A1_s_at	-1.59	2.05e-08	5.66e-08	GPR68	G protein-coupled receptor 68
Ssc.2113.1.S1_at	-1.59	1.18e-05	1.16e-05	GIT2	Homo sapiens G protein-coupled receptor kinase interacting ArfGAP 2 (GIT2), transcript variant 5, mRNA
Ssc.24783.1.A1_at	-1.59	1.41e-05	1.36e-05	LOC729680	PREDICTED: Homo sapiens misc_RNA (LOC729680), miscRNA
Ssc.25206.1.S1_at	-1.59	1.3e-05	1.27e-05	PPIF	peptidylprolyl isomerase F
Ssc.26477.1.A1_at	-1.59	3.77e-06	4.4e-06	PALB2	partner and localizer of BRCA2
Ssc.2652.1.A1_at	-1.59	2.56e-05	2.26e-05	ANTXR2	anthrax toxin receptor 2
Ssc.26708.1.S1_at	-1.59	0.000450945	0.000282219	Ptpn4	Mus musculus protein tyrosine phosphatase, non-receptor type 4 (Ptpn4), mRNA
Ssc.27786.1.S1_at	-1.59	5.4e-07	8.23e-07	LOC100128774	PREDICTED: Homo sapiens hypothetical protein LOC100128774 (LOC100128774), mRNA
Ssc.28902.1.S1_at	-1.59	3.46e-07	5.71e-07	NUP153	nucleoporin 153kDa
Ssc.3719.1.S1_at	-1.59	0.000518835	0.000320439	TIFA	TRAF-interacting protein with forkhead-associated domain
Ssc.3768.1.S1_at	-1.59	4.54e-08	1.09e-07	LOC100048454	PREDICTED: Mus musculus hypothetical protein LOC100048454 (LOC100048454), mRNA
Ssc.4555.1.S1_at	-1.59	2.59e-06	3.19e-06	C3orf39	chromosome 3 open reading frame 39
Ssc.494.1.S2_at	-1.59	9.98e-05	7.4e-05	TMEM56	transmembrane protein 56
Ssc.5025.2.A1_at	-1.59	3.91e-07	6.29e-07	MICAL1	microtubule associated monoxygenase, calponin and LIM domain containing 1
Ssc.5764.2.S1_at	-1.59	0.000131376	9.42e-05	WDR45L	WDR45-like
Ssc.7444.1.A1_at	-1.59	0.000241326	0.000161706	CREM	cAMP responsive element modulator
Ssc.7554.1.S1_at	-1.59	8.04e-08	1.69e-07	C16orf80	chromosome 16 open reading frame 80
Ssc.9832.1.A1_at	-1.59	9.43e-07	1.33e-06	SH2B3	SH2B adaptor protein 3
Ssc.11821.1.A1_at	-1.6	1.72e-07	3.18e-07
Ssc.1315.1.A1_at	-1.6	1.27e-10	1.07e-09	GDE1	glycerophosphodiester phosphodiesterase 1
Ssc.17981.1.A1_at	-1.6	0.000611942	0.000372931	THOC3	THO complex 3
Ssc.1864.1.A1_at	-1.6	7.48e-10	4.15e-09	TNFRSF12A	tumor necrosis factor receptor superfamily, member 12A
Ssc.19346.1.S1_at	-1.6	0.000300629	0.000197133	LOC100292504	PREDICTED: Homo sapiens similar to arsenic-like protein (LOC100292504), mRNA
Ssc.2099.1.S1_at	-1.6	3.8e-07	6.15e-07	KIF23	kinesin family member 23
Ssc.22062.1.A1_at	-1.6	0.000214236	0.000145866	Cdadc1	Mus musculus cytidine and dCMP deaminase domain containing 1 (Cdadc1), mRNA
Ssc.22391.1.S1_at	-1.6	0.00127366	0.000714796	CHORDC1	Homo sapiens cysteine and histidine-rich domain (CHORD)-containing 1 (CHORDC1), transcript variant 2, mRNA
Ssc.22474.1.A1_at	-1.6	3.82e-09	1.5e-08	C1orf131	chromosome 1 open reading frame 131
Ssc.24453.1.A1_at	-1.6	1.3e-06	1.76e-06	INTS6	Homo sapiens integrator complex subunit 6 (INTS6), transcript variant 2, mRNA
Ssc.24858.1.S1_at	-1.6	5.28e-07	8.06e-07	FBXO5	Homo sapiens F-box protein 5 (FBXO5), transcript variant 2, mRNA
Ssc.24875.1.S1_at	-1.6	5.17e-06	5.72e-06	POLD3	DNA polymerase delta subunit 3 (DNA polymerase delta subunit p66) [Source:UniProtKB/Swiss-Prot;Acc:Q15054]
Ssc.26307.1.S1_at	-1.6	5.2e-10	3.15e-09	SFRS10	splicing factor, arginine/serine-rich 10 (transformer 2 homolog, Drosophila)
Ssc.29665.1.A1_at	-1.6	5.63e-06	6.15e-06
Ssc.31172.2.S1_at	-1.6	1.75e-06	2.3e-06	SDC1	syndecan 1
Ssc.3447.1.S1_at	-1.6	1.99e-08	5.54e-08	ULK3	unc-51-like kinase 3 (C. elegans)
Ssc.7413.1.A1_at	-1.6	9.46e-08	1.93e-07	DNMT3B	Homo sapiens DNA (cytosine-5-)-methyltransferase 3 beta (DNMT3B), transcript variant 6, mRNA
Ssc.10168.1.A1_at	-1.61	0.000209823	0.000143452	ENC1	ectodermal-neural cortex (with BTB-like domain)
Ssc.10536.1.S1_at	-1.61	1.03e-08	3.32e-08	Q6QAQ9	Apoptosis-related protein Fragment [Source:UniProtKB/TrEMBL;Acc:Q6QAQ9]
Ssc.11169.1.A1_at	-1.61	6.11e-11	5.96e-10	LOC100157270	PREDICTED: Sus scrofa similar to WD repeat domain 23, transcript variant 1 (LOC100157270), mRNA
Ssc.14165.1.A1_at	-1.61	2.89e-09	1.2e-08	DDX47	DEAD (Asp-Glu-Ala-Asp) box polypeptide 47
Ssc.15355.1.A1_at	-1.61	5.23e-09	1.93e-08	MTMR9	myotubularin related protein 9
Ssc.15588.1.S2_at	-1.61	3.26e-05	2.78e-05	IGFBP3	insulin-like growth factor binding protein 3
Ssc.1567.3.A1_at	-1.61	1.34e-07	2.58e-07	PDCD11	programmed cell death 11
Ssc.18455.1.A1_at	-1.61	3.49e-06	4.1e-06	HIRIP3	HIRA interacting protein 3
Ssc.2025.1.S1_at	-1.61	5.42e-10	3.23e-09	LOC100132715	PREDICTED: Homo sapiens misc_RNA (LOC100132715), miscRNA
Ssc.2155.1.S1_at	-1.61	2.84e-06	3.45e-06	DIRAS3	DIRAS family, GTP-binding RAS-like 3
Ssc.22201.2.S1_a_at	-1.61	0.000894684	0.000521345	PUS1	pseudouridylate synthase 1
Ssc.23975.1.S1_at	-1.61	1.53e-08	4.47e-08	NAF1	nuclear assembly factor 1 homolog (S. cerevisiae)
Ssc.24216.1.S1_at	-1.61	1.62e-08	4.69e-08	POP4	Ribonuclease P protein subunit p29 (hPOP4)(EC 3.1.26.5) [Source:UniProtKB/Swiss-Prot;Acc:O95707]
Ssc.24324.1.S1_at	-1.61	3.77e-05	3.14e-05	KIAA0406	KIAA0406
Ssc.27653.1.S1_at	-1.61	1.8e-06	2.34e-06	TFAM	transcription factor A, mitochondrial
Ssc.30605.1.S1_at	-1.61	1.88e-08	5.28e-08	PTCD3	Pentatricopeptide repeat domain 3
Ssc.6053.1.A1_at	-1.61	7.04e-07	1.03e-06	USP46	ubiquitin specific peptidase 46
Ssc.6382.1.A1_at	-1.61	1.77e-07	3.25e-07	PPP1R3B	protein phosphatase 1, regulatory (inhibitor) subunit 3B
Ssc.6681.2.S1_at	-1.61	4.63e-06	5.19e-06	DDX39	DEAD (Asp-Glu-Ala-Asp) box polypeptide 39
Ssc.7573.1.A1_at	-1.61	0.000235456	0.000158375
Ssc.11321.1.S1_at	-1.62	1.52e-07	2.86e-07	PRKM7	mitogen-activated protein kinase 7
Ssc.12403.1.A1_at	-1.62	3.19e-09	1.3e-08	C3orf31	MMP37-like protein, mitochondrial Precursor [Source:UniProtKB/Swiss-Prot;Acc:Q96BW9]
Ssc.17764.1.S1_at	-1.62	1.86e-05	1.72e-05	POM121	POM121 membrane glycoprotein (rat)
Ssc.20429.1.S1_at	-1.62	8.86e-10	4.73e-09	DDX42	Homo sapiens DEAD (Asp-Glu-Ala-Asp) box polypeptide 42 (DDX42), transcript variant 2, mRNA
Ssc.21672.1.S1_at	-1.62	9.57e-06	9.72e-06	FAM115B	family with sequence similarity 115, member B (pseudogene)
Ssc.22495.1.S1_at	-1.62	5.59e-08	1.27e-07	MBOAT2	membrane bound O-acyltransferase domain containing 2
Ssc.24695.1.A1_at	-1.62	1.61e-06	2.13e-06	FAM111B	Homo sapiens family with sequence similarity 111, member B (FAM111B), transcript variant 3, mRNA
Ssc.24932.1.S1_at	-1.62	1.76e-10	1.37e-09	C10orf18	chromosome 10 open reading frame 18
Ssc.25191.1.S1_at	-1.62	1.45e-05	1.39e-05	LOC286467	PREDICTED: Homo sapiens misc_RNA (LOC286467), miscRNA
Ssc.25960.1.S1_at	-1.62	9.96e-07	1.39e-06	IFT88	Homo sapiens intraflagellar transport 88 homolog (Chlamydomonas) (IFT88), transcript variant 1, mRNA
Ssc.27052.1.A1_at	-1.62	3.33e-05	2.83e-05
Ssc.5365.1.S1_at	-1.62	7.1e-11	6.73e-10	LOC100128588	PREDICTED: Homo sapiens similar to hCG34808 (LOC100128588), mRNA
Ssc.6519.1.S1_at	-1.62	2.48e-05	2.2e-05	THUMPD2	THUMP domain containing 2
Ssc.7936.2.A1_at	-1.62	0.000292965	0.000192585	Mapre2	Mus musculus microtubule-associated protein, RP/EB family, member 2 (Mapre2), mRNA
Ssc.8253.1.A1_at	-1.62	7.71e-11	7.18e-10	GNL3	guanine nucleotide binding protein-like 3 (nucleolar)
Ssc.8374.1.A1_at	-1.62	1.83e-05	1.7e-05	USP31	ubiquitin specific peptidase 31
Ssc.15424.1.S1_at	-1.63	1.08e-08	3.43e-08	ADPRH	Homo sapiens ADP-ribosylarginine hydrolase (ADPRH), mRNA
Ssc.21124.1.S1_at	-1.63	6.42e-09	2.3e-08	C16orf88	chromosome 16 open reading frame 88
Ssc.21807.1.S1_at	-1.63	6.24e-10	3.6e-09	MPHOSPH10	M-phase phosphoprotein 10 (U3 small nucleolar ribonucleoprotein)
Ssc.23221.1.S1_at	-1.63	0.00077666	0.000459794	Q68RU1	Ovarian and testicular apolipoprotein N [Source:UniProtKB/TrEMBL;Acc:Q68RU1]
Ssc.24286.1.S1_at	-1.63	1.5e-06	2.01e-06	GAR1	Homo sapiens GAR1 ribonucleoprotein homolog (yeast) (GAR1), transcript variant 2, mRNA
Ssc.24353.2.S1_at	-1.63	2.13e-06	2.69e-06	VRK1	vaccinia related kinase 1
Ssc.24839.1.S1_at	-1.63	1.76e-09	8.18e-09	C22orf30	chromosome 22 open reading frame 30
Ssc.24971.1.A1_at	-1.63	8.95e-08	1.84e-07	RG9MTD1	Mitochondrial ribonuclease P protein 1 Precursor (Mitochondrial RNase P protein 1)(RNA (guanine-9-)-methyltransferase domain-containing protein 1)(EC 2.1.1.-)(Renal carcinoma antigen NY-REN-49)(HBV pre-S2 trans-regulated protein 2) [Source:UniProtKB/Swiss
Ssc.2554.2.S1_at	-1.63	0.000112158	8.22e-05	Scn8a	Mus musculus sodium channel, voltage-gated, type VIII, alpha (Scn8a), mRNA
Ssc.2772.1.S1_a_at	-1.63	4.62e-10	2.86e-09	LIN37	lin-37 homolog (C. elegans)
Ssc.2895.1.S1_at	-1.63	2.73e-05	2.38e-05	AURKB	aurora kinase B
Ssc.29435.1.A1_at	-1.63	0.00167766	0.000910116	HMGA2	high mobility group AT-hook 2
Ssc.7797.1.S1_at	-1.63	3.2e-07	5.34e-07	Tmed8	Mus musculus transmembrane emp24 domain containing 8 (Tmed8), mRNA
Ssc.8725.1.A1_at	-1.63	0.000156222	0.000110162	BCL11B	B-cell CLL/lymphoma 11B (zinc finger protein)
Ssc.9089.1.A1_at	-1.63	4.23e-11	4.51e-10	HNRNPAB	heterogeneous nuclear ribonucleoprotein A/B
Ssc.1221.1.A1_at	-1.64	9.11e-06	9.32e-06	EML5	echinoderm microtubule associated protein like 5
Ssc.17015.1.S1_at	-1.64	1.11e-08	3.47e-08	PEX16	peroxisomal biogenesis factor 16
Ssc.18236.1.S1_at	-1.64	9.47e-09	3.12e-08	ZNF783	zinc finger family member 783
Ssc.19354.2.S1_at	-1.64	1.15e-08	3.56e-08	LOC728143	PREDICTED: Homo sapiens misc_RNA (LOC728143), miscRNA
Ssc.21933.1.A1_at	-1.64	5.67e-07	8.57e-07	NUP50	nucleoporin 50kDa
Ssc.22166.1.S1_at	-1.64	7.69e-08	1.64e-07	C17orf71	chromosome 17 open reading frame 71
Ssc.25245.1.S1_at	-1.64	5.38e-07	8.2e-07	GTPBP4	GTP binding protein 4
Ssc.29056.1.S1_at	-1.64	9.89e-08	1.99e-07	WDR43	WD repeat domain 43
Ssc.31016.1.A1_at	-1.64	6.43e-08	1.41e-07	LRP8	Homo sapiens low density lipoprotein receptor-related protein 8, apolipoprotein e receptor (LRP8), transcript variant 2, mRNA
Ssc.3590.1.A1_at	-1.64	3.06e-07	5.15e-07	FZD1	frizzled homolog 1 (Drosophila)
Ssc.4138.2.S1_at	-1.64	4.96e-08	1.17e-07	PSME3	proteasome (prosome, macropain) activator subunit 3 (PA28 gamma; Ki)
Ssc.4344.1.A1_at	-1.64	2.79e-11	3.4e-10	FGFR3	fibroblast growth factor receptor 3
Ssc.4698.1.A1_at	-1.64	9.28e-05	6.94e-05
Ssc.6681.1.A1_at	-1.64	1.97e-08	5.51e-08	DDX39	DEAD (Asp-Glu-Ala-Asp) box polypeptide 39
Ssc.7062.1.A1_at	-1.64	6.62e-12	1.14e-10	LOC674493	PREDICTED: Mus musculus similar to asparagine synthetase domain containing 1 (LOC674493), misc RNA
Ssc.13434.2.A1_at	-1.65	3.9e-08	9.54e-08
Ssc.16990.1.S1_at	-1.65	8.77e-07	1.25e-06	ORC6L	origin recognition complex, subunit 6 like (yeast)
Ssc.19261.1.A1_at	-1.65	9.34e-05	6.98e-05	NFATC2IP	nuclear factor of activated T-cells, cytoplasmic, calcineurin-dependent 2 interacting protein
Ssc.25336.1.S1_at	-1.65	2.24e-09	9.92e-09	KIAA1430	KIAA1430
Ssc.25344.1.S1_at	-1.65	2.71e-05	2.37e-05	RNF2	ring finger protein 2
Ssc.26412.1.S1_at	-1.65	0.000118614	8.61e-05	RPL32	Homo sapiens ribosomal protein L32 (RPL32), transcript variant 1, mRNA
Ssc.26582.1.A1_at	-1.65	1.1e-08	3.47e-08	9430038I01Rik	PREDICTED: Mus musculus RIKEN cDNA 9430038I01 gene, transcript variant 9 (9430038I01Rik), mRNA
Ssc.26807.1.S1_a_at	-1.65	1e-09	5.22e-09	PPP1R8	protein phosphatase 1, regulatory (inhibitor) subunit 8
Ssc.27484.1.S1_at	-1.65	1.43e-05	1.37e-05	SFRS12	Homo sapiens splicing factor, arginine/serine-rich 12 (SFRS12), transcript variant 1, mRNA
Ssc.2928.1.S1_at	-1.65	7.09e-05	5.51e-05	ARMC8	armadillo repeat containing 8
Ssc.4130.1.S1_at	-1.65	1.61e-08	4.65e-08	Syncrip	Mus musculus synaptotagmin binding, cytoplasmic RNA interacting protein (Syncrip), transcript variant 2, mRNA
Ssc.6568.1.S1_at	-1.65	1.89e-09	8.61e-09	WDR74	WD repeat domain 74
Ssc.9479.1.A1_at	-1.65	8.62e-05	6.52e-05
Ssc.11316.1.A1_at	-1.66	8.65e-09	2.92e-08
Ssc.12294.1.A1_at	-1.66	7.8e-08	1.65e-07	DDX19A	DEAD (Asp-Glu-Ala-As) box polypeptide 19A
Ssc.1675.1.S1_at	-1.66	7.82e-10	4.3e-09	TIMM13	translocase of inner mitochondrial membrane 13 homolog (yeast)
Ssc.21425.2.S1_at	-1.66	3.68e-05	3.08e-05	RQCD1	Cell differentiation protein RCD1 homolog (Rcd-1) [Source:UniProtKB/Swiss-Prot;Acc:Q92600]
Ssc.26307.2.S1_at	-1.66	2.33e-06	2.92e-06	SFRS10	splicing factor, arginine/serine-rich 10 (transformer 2 homolog, Drosophila)
Ssc.26732.1.S1_at	-1.66	0.000768492	0.000455602	CLCN5	Homo sapiens chloride channel 5 (CLCN5), transcript variant 2, mRNA
Ssc.27702.1.S1_at	-1.66	0.00904739	0.00412753	ZNF469	Homo sapiens zinc finger protein 469 (ZNF469), mRNA
Ssc.27897.1.S1_at	-1.66	5.05e-06	5.59e-06	RTN2	Sus scrofa reticulon 2 (RTN2), mRNA
Ssc.6670.1.A1_at	-1.66	1.71e-09	7.99e-09	SLC39A6	solute carrier family 39 (zinc transporter), member 6
Ssc.7710.1.S1_at	-1.66	3.48e-08	8.67e-08	HCCS	Homo sapiens holocytochrome c synthase (cytochrome c heme-lyase) (HCCS), mRNA
Ssc.9673.1.A1_at	-1.66	7.65e-07	1.12e-06	CASP2	Homo sapiens caspase 2, apoptosis-related cysteine peptidase (CASP2), transcript variant 3, mRNA
Ssc.13063.1.S1_at	-1.67	3.25e-08	8.22e-08	CCDC51	coiled-coil domain containing 51
Ssc.19144.1.S1_at	-1.67	2.93e-06	3.55e-06	GINS2	GINS complex subunit 2 (Psf2 homolog)
Ssc.2165.2.S1_a_at	-1.67	5.31e-10	3.19e-09	SFN	stratifin
Ssc.24214.1.S1_at	-1.67	1.39e-07	2.66e-07	GRWD1	glutamate-rich WD repeat containing 1
Ssc.24872.1.S1_at	-1.67	1.62e-07	3.03e-07	PSPC1	Homo sapiens paraspeckle component 1 (PSPC1), transcript variant beta, transcribed RNA
Ssc.24882.1.S1_at	-1.67	1.54e-06	2.06e-06
Ssc.25735.1.S1_at	-1.67	0.000328803	0.000213685	C1orf135	chromosome 1 open reading frame 135
Ssc.27199.1.S1_at	-1.67	2.21e-07	3.9e-07	CDCA5	cell division cycle associated 5
Ssc.28568.1.A1_at	-1.67	2.52e-07	4.35e-07	PDE12	phosphodiesterase 12
Ssc.28924.1.A1_at	-1.67	4.49e-07	7.07e-07	YTHDF1	YTH domain family, member 1
Ssc.29526.1.A1_at	-1.67	1.04e-09	5.31e-09	LARP4	Homo sapiens La ribonucleoprotein domain family, member 4 (LARP4), transcript variant 3, mRNA
Ssc.30414.1.A1_at	-1.67	0.000210886	0.000143863	LOC100044671	PREDICTED: Mus musculus similar to RIKEN cDNA 2510039O18 gene (LOC100044671), misc RNA
Ssc.4414.1.S1_at	-1.67	2.43e-05	2.16e-05	PLAGL2	pleiomorphic adenoma gene-like 2
Ssc.4999.2.S1_at	-1.67	3.29e-07	5.46e-07	LOC100155615	PREDICTED: Sus scrofa similar to vasopressin-induced protein, 32kDa, transcript variant 1 (LOC100155615), mRNA
Ssc.8166.1.A1_at	-1.67	8.22e-07	1.19e-06	LEPROTL1	Homo sapiens leptin receptor overlapping transcript-like 1 (LEPROTL1), transcript variant 1, mRNA
Ssc.1002.1.A1_at	-1.68	1.92e-10	1.44e-09	SFRS2	splicing factor, arginine/serine-rich 2
Ssc.10128.1.A1_at	-1.68	0.00105309	0.000602686	SIX4	SIX homeobox 4
Ssc.10339.1.A1_at	-1.68	0.00136322	0.000758209	LOC666038	PREDICTED: Mus musculus similar to Solute carrier family 35, member E3 (LOC666038), mRNA
Ssc.11178.1.S1_at	-1.68	4.96e-07	7.69e-07	MED20	mediator complex subunit 20
Ssc.1417.1.A1_at	-1.68	2e-08	5.57e-08	LRP8	Homo sapiens low density lipoprotein receptor-related protein 8, apolipoprotein e receptor (LRP8), transcript variant 2, mRNA
Ssc.21331.1.A1_at	-1.68	2.11e-07	3.76e-07	NDST1	N-deacetylase/N-sulfotransferase (heparan glucosaminyl) 1
Ssc.27276.1.A1_at	-1.68	0.000211721	0.000144386	TAF1D	TATA box binding protein (TBP)-associated factor, RNA polymerase I, D, 41kDa
Ssc.3107.2.A1_at	-1.68	8.86e-05	6.68e-05	Clec14a	Mus musculus C-type lectin domain family 14, member a (Clec14a), mRNA
Ssc.4680.1.S1_at	-1.68	5.68e-05	4.51e-05	PYGO2	pygopus homolog 2 (Drosophila)
Ssc.5145.2.S1_at	-1.68	1.82e-08	5.15e-08
Ssc.6796.1.A1_at	-1.68	2.31e-09	1.01e-08	G3BP2	GTPase activating protein (SH3 domain) binding protein 2
Ssc.7134.1.S1_at	-1.68	3.08e-09	1.26e-08	ABCE1	Homo sapiens ATP-binding cassette, sub-family E (OABP), member 1 (ABCE1), transcript variant 2, mRNA
Ssc.7970.1.A1_at	-1.68	1.18e-12	2.84e-11	WTAP	Wilms tumor 1 associated protein
Ssc.10115.2.S1_at	-1.69	1.64e-06	2.16e-06	TUBB2C	tubulin, beta 2C
Ssc.13476.1.A1_at	-1.69	0.00556678	0.00267835	PEG10	paternally expressed 10
Ssc.1423.1.A1_at	-1.69	1.79e-08	5.09e-08	TXLNA	taxilin alpha
Ssc.18485.2.S1_at	-1.69	0.000345864	0.000223468	UBE2K	Homo sapiens ubiquitin-conjugating enzyme E2K (UBC1 homolog, yeast) (UBE2K), transcript variant 3, mRNA
Ssc.21820.1.A1_at	-1.69	1.48e-06	1.98e-06	NFYC	Homo sapiens nuclear transcription factor Y, gamma (NFYC), transcript variant 5, mRNA
Ssc.25187.1.A1_at	-1.69	0.0147813	0.00641269
Ssc.26832.1.S1_at	-1.69	6.04e-10	3.51e-09	FBXL10	Homo sapiens F-box and leucine-rich repeat protein 10 (FBXL10), transcript variant 2, mRNA
Ssc.28497.1.S1_at	-1.69	3.24e-06	3.86e-06	C6orf211	chromosome 6 open reading frame 211
Ssc.28673.1.S1_at	-1.69	1.11e-11	1.63e-10	CXCR7	chemokine (C-X-C motif) receptor 7
Ssc.3391.1.S1_at	-1.69	0.000231531	0.000156033	FOSL1	FOS-like antigen 1
Ssc.6323.1.S1_at	-1.69	3.14e-14	1.79e-12	ADFP	adipose differentiation-related protein
Ssc.9309.1.S1_at	-1.69	5.51e-07	8.37e-07	HES6	hairy and enhancer of split 6 (Drosophila)
Ssc.19824.1.S1_at	-1.7	0.00281623	0.00144755
Ssc.1986.1.S1_at	-1.7	3.6e-07	5.89e-07	PTGS1	Homo sapiens prostaglandin-endoperoxide synthase 1 (prostaglandin G/H synthase and cyclooxygenase) (PTGS1), transcript variant 2, mRNA
Ssc.24994.1.S1_at	-1.7	3.46e-07	5.71e-07	RSL1D1	ribosomal L1 domain containing 1
Ssc.25150.1.S1_at	-1.7	1.69e-11	2.26e-10
Ssc.26759.1.A1_at	-1.7	7.6e-06	8.03e-06	ZNF764	Homo sapiens zinc finger protein 764 (ZNF764), mRNA
Ssc.27544.1.S1_at	-1.7	5.95e-11	5.85e-10	LOC152217	Homo sapiens hypothetical LOC152217 (LOC152217), non-coding RNA
Ssc.28450.1.S1_at	-1.7	2.52e-05	2.23e-05	MFSD2	Homo sapiens major facilitator superfamily domain containing 2 (MFSD2), transcript variant 1, mRNA
Ssc.4573.1.S1_at	-1.7	2.26e-10	1.65e-09	HARS	histidyl-tRNA synthetase
Ssc.4849.1.A1_at	-1.7	5.54e-10	3.27e-09	CHRAC1	Homo sapiens chromatin accessibility complex 1 (CHRAC1), transcript variant 2, transcribed RNA
Ssc.5863.1.S1_at	-1.7	2.81e-06	3.43e-06	CDCA8	cell division cycle associated 8
Ssc.7271.1.A1_at	-1.7	3.48e-15	3.2e-13	SYK	Homo sapiens spleen tyrosine kinase (SYK), transcript variant 4, transcribed RNA
Ssc.10203.1.S1_at	-1.71	0.000133264	9.53e-05
Ssc.10416.1.S1_at	-1.71	6.6e-13	1.77e-11	ZFR	zinc finger RNA binding protein
Ssc.10944.1.A1_at	-1.71	2.34e-10	1.7e-09	BCLAF1	Homo sapiens BCL2-associated transcription factor 1 (BCLAF1), transcript variant 3, mRNA
Ssc.20029.1.S1_at	-1.71	5.04e-07	7.78e-07	Snip1	Mus musculus Smad nuclear interacting protein 1 (Snip1), mRNA
Ssc.21539.2.A1_at	-1.71	0.000128303	9.23e-05
Ssc.21977.1.S1_at	-1.71	1.74e-08	4.97e-08	TIMM44	translocase of inner mitochondrial membrane 44 homolog (yeast)
Ssc.22545.1.A1_at	-1.71	4.42e-11	4.61e-10	CCDC99	coiled-coil domain containing 99
Ssc.24202.1.S1_at	-1.71	1.27e-06	1.74e-06	GEMIN4	gem (nuclear organelle) associated protein 4
Ssc.27248.1.S1_at	-1.71	9.59e-08	1.94e-07	HERPUD2	HERPUD family member 2
Ssc.27275.1.A1_at	-1.71	9.32e-10	4.92e-09	Q6QAQ9	Apoptosis-related protein Fragment [Source:UniProtKB/TrEMBL;Acc:Q6QAQ9]
Ssc.30764.1.S1_at	-1.71	1.64e-06	2.17e-06	MGAT2	mannosyl (alpha-1,6-)-glycoprotein beta-1,2-N-acetylglucosaminyltransferase
Ssc.314.1.S1_at	-1.71	2.15e-07	3.81e-07	ADM	adrenomedullin
Ssc.3919.1.S1_at	-1.71	5.38e-11	5.45e-10	NT5C3L	5'-nucleotidase, cytosolic III-like
Ssc.10388.1.S1_a_at	-1.72	0.000443986	0.000278524	PPAN	peter pan homolog (Drosophila)
Ssc.114.1.S1_at	-1.72	4.16e-05	3.43e-05	HSPA6	heat shock 70kDa protein 6 (HSP70B')
Ssc.21829.1.S1_at	-1.72	3.96e-08	9.66e-08	C12orf29	chromosome 12 open reading frame 29
Ssc.30874.1.A1_at	-1.72	7.64e-06	8.06e-06
Ssc.3734.3.A1_at	-1.72	0.000325666	0.000211907	DDX31	Homo sapiens DEAD (Asp-Glu-Ala-Asp) box polypeptide 31 (DDX31), transcript variant 1, mRNA
Ssc.7910.2.A1_a_at	-1.72	4.19e-05	3.45e-05	HELLS	helicase, lymphoid-specific
Ssc.1076.1.A1_at	-1.73	7.28e-06	7.72e-06	PRICKLE2	prickle homolog 2 (Drosophila)
Ssc.19828.1.S1_at	-1.73	7.48e-12	1.25e-10	LOC728748	PREDICTED: Homo sapiens misc_RNA (LOC728748), miscRNA
Ssc.2149.1.S1_at	-1.73	1.52e-05	1.45e-05	RQCD1	Homo sapiens RCD1 required for cell differentiation1 homolog (S. pombe) (RQCD1), mRNA
Ssc.24422.1.S1_at	-1.73	5.7e-08	1.29e-07	UBE2S	ubiquitin-conjugating enzyme E2S
Ssc.2986.1.S1_at	-1.73	4.22e-09	1.62e-08	C1orf52	Homo sapiens chromosome 1 open reading frame 52 (C1orf52), transcript variant 2, transcribed RNA
Ssc.3596.1.S1_at	-1.73	8.86e-10	4.73e-09	PTRH2	peptidyl-tRNA hydrolase 2
Ssc.3695.3.S1_a_at	-1.73	6.31e-10	3.61e-09	SNHG11	small nucleolar RNA host gene 11 (non-protein coding)
Ssc.9300.1.A1_at	-1.73	1.01e-07	2.02e-07	REV1	REV1 homolog (S. cerevisiae)
Ssc.10098.1.A1_at	-1.74	0.000193866	0.000133284	ABHD13	abhydrolase domain containing 13
Ssc.10291.1.S1_at	-1.74	5.34e-08	1.23e-07	LRRFIP1	Homo sapiens leucine rich repeat (in FLII) interacting protein 1 (LRRFIP1), transcript variant 2, mRNA
Ssc.12094.1.A1_at	-1.74	4.72e-09	1.78e-08	RSL1D1	ribosomal L1 domain containing 1
Ssc.14190.1.A1_at	-1.74	8.06e-05	6.15e-05	MRPL15	Homo sapiens mitochondrial ribosomal protein L15 (MRPL15), nuclear gene encoding mitochondrial protein, mRNA
Ssc.18521.1.A1_at	-1.74	8.28e-07	1.19e-06
Ssc.19539.1.A1_at	-1.74	3.46e-09	1.39e-08
Ssc.20903.1.S1_at	-1.74	6.4e-10	3.63e-09	UTP23	rRNA-processing protein UTP23 homolog [Source:UniProtKB/Swiss-Prot;Acc:Q9BRU9]
Ssc.22374.2.S1_a_at	-1.74	2.79e-08	7.29e-08	RBM15	RNA binding motif protein 15
Ssc.27307.1.S1_at	-1.74	1.02e-08	3.29e-08	MPHOSPH6	M-phase phosphoprotein 6
Ssc.30857.1.S1_at	-1.74	3.14e-10	2.14e-09	ENC1	ectodermal-neural cortex (with BTB-like domain)
Ssc.5258.2.S1_at	-1.74	1.05e-06	1.46e-06	AATF	apoptosis antagonizing transcription factor
Ssc.6469.1.A1_at	-1.74	3.5e-05	2.96e-05	GABPB1	GA binding protein transcription factor, beta subunit 1
Ssc.7523.1.A1_at	-1.74	2.52e-07	4.35e-07	PHB	prohibitin
Ssc.8371.1.A1_at	-1.74	7.73e-13	2.02e-11	RAN	PREDICTED: Sus scrofa RAN, member RAS oncogene family (RAN), mRNA
Ssc.15749.1.S1_at	-1.75	2.67e-05	2.34e-05	CCND2	cyclin D2
Ssc.21670.1.S1_at	-1.75	8.64e-17	1.41e-14	SYNCRIP	Heterogeneous nuclear ribonucleoprotein Q (hnRNP Q)(hnRNP-Q)(Synaptotagmin-binding, cytoplasmic RNA-interacting protein)(Glycine- and tyrosine-rich RNA-binding protein)(GRY-RBP)(NS1-associated protein 1) [Source:UniProtKB/Swiss-Prot;Acc:O60506]
Ssc.2599.1.S1_at	-1.75	1.48e-08	4.38e-08	PAQR8	progestin and adipoQ receptor family member VIII
Ssc.2782.1.S1_at	-1.75	1.81e-06	2.35e-06	CCNF	cyclin F
Ssc.29591.1.A1_at	-1.75	3.14e-05	2.69e-05	TRMT61B	tRNA methyltransferase 61 homolog B (S. cerevisiae)
Ssc.6914.1.S1_a_at	-1.75	7.06e-08	1.52e-07	RBM6	RNA-binding protein 6 (RNA-binding motif protein 6)(RNA-binding protein DEF-3)(Lung cancer antigen NY-LU-12)(Protein G16) [Source:UniProtKB/Swiss-Prot;Acc:P78332]
Ssc.13110.1.S1_at	-1.76	0.000326902	0.000212515	ZNF664	Zinc finger protein 664 (Zinc finger protein from organ of Corti) [Source:UniProtKB/Swiss-Prot;Acc:Q8N3J9]
Ssc.16682.1.S1_at	-1.76	2.22e-09	9.85e-09	RRP1B	ribosomal RNA processing 1 homolog B (S. cerevisiae)
Ssc.17265.1.S1_at	-1.76	7.07e-09	2.48e-08	COX4NB	COX4 neighbor
Ssc.18078.1.A1_at	-1.76	1.03e-09	5.3e-09	SFXN2	sideroflexin 2
Ssc.19231.2.S1_at	-1.76	2.27e-07	3.98e-07	FARSA	phenylalanyl-tRNA synthetase, alpha subunit
Ssc.21987.1.A1_at	-1.76	1.04e-10	9.2e-10	IFRD1	Homo sapiens interferon-related developmental regulator 1 (IFRD1), transcript variant 2, mRNA
Ssc.31172.3.S1_at	-1.76	1.9e-11	2.49e-10	SDC1	syndecan 1
Ssc.9796.1.A1_at	-1.76	5.85e-12	1.05e-10	UTY1	ubiquitously transcribed tetratricopeptide repeat gene, Y-linked
Ssc.15704.1.S1_a_at	-1.77	6.3e-07	9.38e-07	Sfrs16	Mus musculus splicing factor, arginine/serine-rich 16 (Sfrs16), transcript variant L, mRNA
Ssc.17639.1.S1_at	-1.77	2.93e-08	7.6e-08	CDC23	cell division cycle 23 homolog (S. cerevisiae)
Ssc.2159.1.S1_at	-1.77	2.42e-08	6.48e-08	OVOL1	ovo-like 1(Drosophila)
Ssc.22719.1.S1_at	-1.77	5.93e-09	2.15e-08	TIMM8A	translocase of inner mitochondrial membrane 8 homolog A (yeast)
Ssc.5145.1.S1_a_at	-1.77	9.65e-09	3.17e-08	HSPA1A	heat shock 70kDa protein 1A
Ssc.5256.1.A1_at	-1.77	2.99e-10	2.04e-09	NXF1	nuclear RNA export factor 1
Ssc.5467.1.A1_at	-1.77	2.95e-07	4.99e-07	S1PR2	sphingosine-1-phosphate receptor 2
Ssc.5994.1.S1_at	-1.77	1.91e-09	8.66e-09	DNAJC11	DnaJ (Hsp40) homolog, subfamily C, member 11
Ssc.12442.1.A1_at	-1.78	9.02e-09	3.01e-08	AKAP8	A kinase (PRKA) anchor protein 8
Ssc.27140.1.A1_at	-1.78	1.48e-06	1.99e-06	PTPN2	protein tyrosine phosphatase, non-receptor type 2
Ssc.28513.1.S1_at	-1.78	4.8e-19	1.45e-16	NRARP	NOTCH-regulated ankyrin repeat protein
Ssc.4682.1.A1_at	-1.78	2.6e-10	1.82e-09	DDX18	DEAD (Asp-Glu-Ala-Asp) box polypeptide 18
Ssc.14997.1.A1_at	-1.79	8.73e-07	1.25e-06	TRIM27	tripartite motif-containing 27
Ssc.16733.1.S1_at	-1.79	2.42e-08	6.48e-08	RBM14	RNA binding motif protein 14
Ssc.16774.1.A1_at	-1.79	2.03e-07	3.64e-07	SNORD31	small nucleolar RNA, C/D box 31
Ssc.18083.1.A1_at	-1.79	0.00096752	0.000559011	RNF216L	Homo sapiens ring finger protein 216-like (RNF216L), transcript variant 1, non-coding RNA
Ssc.19455.1.S1_at	-1.79	1.47e-07	2.79e-07	MGLL	Homo sapiens monoglyceride lipase (MGLL), transcript variant 2, mRNA
Ssc.21167.2.A1_at	-1.79	1.6e-08	4.65e-08	RICH2	Rho-type GTPase-activating protein RICH2
Ssc.21296.2.A1_at	-1.79	0.00130753	0.00073031
Ssc.2137.1.S1_at	-1.79	8.99e-09	3.01e-08	DDA1	DET1 and DDB1 associated 1
Ssc.23461.1.A1_at	-1.79	3.1e-06	3.71e-06
Ssc.24289.1.A1_at	-1.79	1.76e-08	5e-08	URB2	Unhealthy ribosome biogenesis protein 2 homolog [Source:UniProtKB/Swiss-Prot;Acc:Q14146]
Ssc.28272.1.A1_at	-1.79	2.05e-06	2.6e-06	NANP	N-acetylneuraminic acid phosphatase
Ssc.29058.1.S1_at	-1.79	7.67e-07	1.12e-06	THOC1	THO complex 1
Ssc.6217.1.A1_at	-1.79	8.27e-07	1.19e-06	DDX5	DEAD (Asp-Glu-Ala-Asp) box polypeptide 5
Ssc.9069.1.A1_at	-1.79	3.51e-17	6.75e-15	GPRC5A	G protein-coupled receptor, family C, group 5, member A
Ssc.14206.1.S1_at	-1.8	6.34e-09	2.27e-08	DIS3	DIS3 mitotic control homolog (S. cerevisiae)
Ssc.1859.1.S1_at	-1.8	1.86e-05	1.72e-05	E2F1	E2F transcription factor 1
Ssc.24049.2.S1_at	-1.8	5.99e-05	4.72e-05	C13orf34	chromosome 13 open reading frame 34
Ssc.24965.1.S1_at	-1.8	9.21e-10	4.88e-09	PHF23	PHD finger protein 23
Ssc.26094.2.S1_at	-1.8	8.85e-06	9.13e-06	YTHDF2	YTH domain family, member 2
Ssc.26505.1.A1_at	-1.8	4.63e-09	1.75e-08	LRRC8C	leucine rich repeat containing 8 family, member C
Ssc.29097.1.A1_at	-1.8	9.12e-09	3.03e-08	ZNHIT6	Zinc finger HIT domain-containing protein 6 (Serologically defined breast cancer antigen NY-BR-75) [Source:UniProtKB/Swiss-Prot;Acc:Q9NWK9]
Ssc.30435.1.A1_at	-1.8	1.89e-05	1.74e-05	Tial1	Mus musculus Tia1 cytotoxic granule-associated RNA binding protein-like 1 (Tial1), mRNA
Ssc.3332.1.S1_at	-1.8	1.64e-08	4.74e-08	MED10	mediator complex subunit 10
Ssc.3455.2.S1_at	-1.8	2.09e-05	1.89e-05	UBAP2L	Homo sapiens ubiquitin associated protein 2-like (UBAP2L), transcript variant 2, mRNA
Ssc.5401.1.S1_at	-1.8	3.04e-06	3.66e-06	GINS1	GINS complex subunit 1 (Psf1 homolog)
Ssc.6649.1.S1_at	-1.8	1.46e-07	2.78e-07	TPD52L2	Homo sapiens tumor protein D52-like 2 (TPD52L2), transcript variant 4, mRNA
Ssc.7486.1.A1_at	-1.8	1.17e-07	2.28e-07	CYP26A1	cytochrome P450, family 26, subfamily A, polypeptide 1
Ssc.8208.1.A1_at	-1.8	1.75e-06	2.29e-06	GPAM	glycerol-3-phosphate acyltransferase, mitochondrial
Ssc.9183.1.S1_at	-1.8	2.22e-08	6.05e-08	EIF5	Homo sapiens eukaryotic translation initiation factor 5 (EIF5), transcript variant 2, mRNA
Ssc.10835.1.A1_at	-1.81	3.41e-06	4.03e-06	LOC100133129	PREDICTED: Homo sapiens misc_RNA (LOC100133129), miscRNA
Ssc.1595.1.S1_a_at	-1.81	4.82e-06	5.37e-06	LOC100158011	PREDICTED: Sus scrofa similar to aprotinin (LOC100158011), mRNA
Ssc.21559.1.S1_at	-1.81	4.03e-07	6.46e-07	ANKRD10	ankyrin repeat domain 10
Ssc.21730.1.S1_at	-1.81	3.36e-08	8.45e-08	LMNB1	lamin B1
Ssc.22032.1.A1_at	-1.81	1.01e-10	8.93e-10	LARP4	Homo sapiens La ribonucleoprotein domain family, member 4 (LARP4), transcript variant 3, mRNA
Ssc.22452.1.A1_at	-1.81	1.94e-06	2.48e-06	C10orf88	chromosome 10 open reading frame 88
Ssc.2680.1.S1_at	-1.81	4.81e-08	1.14e-07	LRRC59	leucine rich repeat containing 59
Ssc.30229.1.A1_at	-1.81	2.75e-05	2.4e-05	TYK2	Sus scrofa tyrosine kinase 2 (TYK2), mRNA
Ssc.4144.1.A1_at	-1.81	4.74e-06	5.29e-06	LOC666726	PREDICTED: Mus musculus similar to 4932441K18Rik protein (LOC666726), misc RNA
Ssc.5179.1.A1_at	-1.81	3.7e-07	6.03e-07	CAMKK2	calcium/calmodulin-dependent protein kinase kinase 2, beta
Ssc.7834.1.A1_at	-1.81	7.28e-07	1.07e-06	GJC1	gap junction protein, gamma 1, 45kDa
Ssc.22068.1.S1_at	-1.82	0.000146784	0.000104281	CHAC1	Homo sapiens ChaC, cation transport regulator homolog 1 (E. coli) (CHAC1), transcript variant 2, mRNA
Ssc.22493.1.A1_at	-1.82	0.00117103	0.000663006
Ssc.26271.2.S1_at	-1.82	1.41e-08	4.21e-08	Ebna1bp2	Mus musculus EBNA1 binding protein 2 (Ebna1bp2), mRNA
Ssc.13665.1.A1_at	-1.83	2.83e-05	2.46e-05	SCML1	Homo sapiens sex comb on midleg-like 1 (Drosophila) (SCML1), transcript variant 4, mRNA
Ssc.1422.1.S1_at	-1.83	5.33e-13	1.46e-11	SKB1Hs	protein arginine methyltransferase 5
Ssc.1836.1.S1_at	-1.83	3.14e-05	2.69e-05
Ssc.22253.1.A1_at	-1.83	2.44e-10	1.75e-09	TFDP1	Homo sapiens transcription factor Dp-1 (TFDP1), transcript variant 2, transcribed RNA
Ssc.27488.2.A1_at	-1.83	1.02e-11	1.56e-10	CHD7	chromodomain helicase DNA binding protein 7
Ssc.29104.1.S1_at	-1.83	3.09e-09	1.26e-08	SR140	Homo sapiens U2-associated SR140 protein (SR140), mRNA
Ssc.29941.1.A1_at	-1.83	4.05e-09	1.58e-08	NDNL2	necdin-like 2
Ssc.7111.1.A1_at	-1.83	6.19e-08	1.37e-07	RRM2	ribonucleotide reductase M2 polypeptide
Ssc.7801.1.A1_at	-1.83	8.22e-08	1.72e-07	SCNN1G	sodium channel, nonvoltage-gated 1, gamma
Ssc.1231.1.A1_at	-1.84	1.04e-08	3.33e-08	HSPH1	heat shock 105kDa/110kDa protein 1
Ssc.14003.5.S1_at	-1.84	2.25e-08	6.12e-08	C6orf123	Homo sapiens chromosome 6 open reading frame 123 (C6orf123), non-coding RNA
Ssc.25115.1.A1_at	-1.84	3.77e-09	1.48e-08	NASP	Homo sapiens nuclear autoantigenic sperm protein (histone-binding) (NASP), transcript variant 1, mRNA
Ssc.8473.1.S1_at	-1.84	1.91e-09	8.66e-09	DNAJA1	DnaJ (Hsp40) homolog, subfamily A, member 1
Ssc.13671.1.A1_at	-1.85	2.46e-06	3.06e-06	HCG18	Homo sapiens HLA complex group 18 (HCG18), non-coding RNA
Ssc.15271.1.A1_at	-1.85	4.09e-08	9.92e-08	Fgfr1op	Mus musculus Fgfr1 oncogene partner (Fgfr1op), mRNA
Ssc.15612.1.S1_at	-1.85	4.1e-05	3.38e-05	C19orf71	Homo sapiens chromosome 19 open reading frame 71 (C19orf71), mRNA
Ssc.22154.1.A1_at	-1.85	3.67e-11	4.19e-10	Slc30a1	Mus musculus solute carrier family 30 (zinc transporter), member 1 (Slc30a1), mRNA
Ssc.22376.1.A1_at	-1.85	1.25e-12	2.98e-11
Ssc.22685.1.S1_at	-1.85	2.86e-09	1.19e-08	SOCS6	suppressor of cytokine signaling 6
Ssc.25754.1.S1_at	-1.85	5.64e-09	2.06e-08	EIF2S1	eukaryotic translation initiation factor 2, subunit 1 alpha, 35kDa
Ssc.25844.1.S1_at	-1.85	4.29e-05	3.52e-05	ATXN1	Homo sapiens ataxin 1 (ATXN1), transcript variant 2, mRNA
Ssc.30501.1.A1_at	-1.85	1.73e-08	4.93e-08	LARP4	Homo sapiens La ribonucleoprotein domain family, member 4 (LARP4), transcript variant 3, mRNA
Ssc.31177.1.S1_at	-1.85	5.85e-06	6.37e-06	EXOSC2	exosome component 2
Ssc.11430.1.A1_at	-1.86	3.32e-10	2.22e-09	TCEB3	transcription elongation factor B (SIII), polypeptide 3 (110kDa, elongin A)
Ssc.18717.1.A1_at	-1.86	6.1e-08	1.35e-07	WDR36	WD repeat domain 36
Ssc.19575.1.S1_at	-1.86	4.51e-05	3.68e-05	DACT1	dapper, antagonist of beta-catenin, homolog 1 (Xenopus laevis)
Ssc.2634.1.S1_at	-1.86	2.99e-08	7.69e-08	C14orf21	Pumilio domain-containing protein C14orf21 [Source:UniProtKB/Swiss-Prot;Acc:Q86U38]
Ssc.3920.1.S1_at	-1.86	3.74e-07	6.08e-07	PMEPA1	prostate transmembrane protein, androgen induced 1
Ssc.5409.2.S1_a_at	-1.86	8.29e-07	1.19e-06	JMJD6	jumonji domain containing 6
Ssc.21874.1.S1_at	-1.87	0.00129999	0.000726869	OSBPL3	oxysterol binding protein-like 3
Ssc.24875.2.S1_a_at	-1.87	2.45e-06	3.05e-06	POLD3	DNA polymerase delta subunit 3 (DNA polymerase delta subunit p66) [Source:UniProtKB/Swiss-Prot;Acc:Q15054]
Ssc.9991.1.S1_at	-1.87	4.42e-11	4.61e-10	PTHLH	Homo sapiens parathyroid hormone-like hormone (PTHLH), transcript variant 4, mRNA
Ssc.16693.1.S1_at	-1.88	1.1e-12	2.71e-11	ARL2BP	ADP-ribosylation factor-like 2 binding protein
Ssc.18485.1.A1_at	-1.88	4.49e-06	5.07e-06	UBE2K	Homo sapiens ubiquitin-conjugating enzyme E2K (UBC1 homolog, yeast) (UBE2K), transcript variant 3, mRNA
Ssc.21830.1.A1_at	-1.88	1.19e-10	1.01e-09	GJB3	gap junction protein, beta 3, 31kDa
Ssc.22396.1.A1_at	-1.88	3.84e-07	6.2e-07	C8orf38	Homo sapiens chromosome 8 open reading frame 38 (C8orf38), mRNA
Ssc.24912.1.S1_at	-1.88	9.27e-12	1.47e-10	RRP12	Homo sapiens ribosomal RNA processing 12 homolog (S. cerevisiae) (RRP12), transcript variant 2, mRNA
Ssc.27786.2.S1_at	-1.88	7.63e-05	5.87e-05	LOC100128774	PREDICTED: Homo sapiens hypothetical protein LOC100128774 (LOC100128774), mRNA
Ssc.19122.1.A1_at	-1.89	2.74e-18	7.23e-16
Ssc.3610.1.A1_at	-1.89	6e-12	1.06e-10	TMEM79	Homo sapiens transmembrane protein 79 (TMEM79), transcript variant 2, transcribed RNA
Ssc.5128.1.S1_at	-1.89	1.17e-10	1.01e-09	MSL1	male-specific lethal 1 homolog (Drosophila)
Ssc.6035.1.S1_at	-1.89	4.34e-08	1.04e-07	NIPA1	non imprinted in Prader-Willi/Angelman syndrome 1
Ssc.7272.1.A1_at	-1.89	1.55e-13	5.38e-12	SERPINB2	Homo sapiens serpin peptidase inhibitor, clade B (ovalbumin), member 2 (SERPINB2), transcript variant 1, mRNA
Ssc.17610.2.A1_at	-1.9	1.43e-09	6.91e-09
Ssc.23881.1.A1_at	-1.9	4.34e-13	1.22e-11
Ssc.28687.1.S1_at	-1.9	7.4e-09	2.57e-08	WDR37	WD repeat domain 37
Ssc.5844.1.A1_at	-1.9	8.24e-10	4.47e-09	PTCD3	Homo sapiens Pentatricopeptide repeat domain 3 (PTCD3), mRNA
Ssc.11135.1.A1_at	-1.91	7.67e-10	4.24e-09	FUS	fusion (involved in t(12;16) in malignant liposarcoma)
Ssc.24873.1.S1_at	-1.91	3.62e-06	4.24e-06	CBX2	chromobox homolog 2 (Pc class homolog, Drosophila)
Ssc.30202.1.A1_a_at	-1.91	1.64e-08	4.74e-08
Ssc.5987.1.A1_at	-1.91	6.39e-10	3.63e-09	RHPN2	rhophilin, Rho GTPase binding protein 2
Ssc.3603.1.S1_at	-1.92	5.22e-07	7.99e-07	MFSD5	major facilitator superfamily domain containing 5
Ssc.26366.1.S1_a_at	-1.93	3.38e-06	4e-06	dJ196E23.2	ligase III, DNA, ATP-dependent
Ssc.2808.1.S1_at	-1.93	2.77e-10	1.92e-09	LOC100156132	PREDICTED: Sus scrofa similar to LOC507155 protein (LOC100156132), mRNA
Ssc.15463.1.S1_at	-1.94	0.00172512	0.000931168	LOC731605	PREDICTED: Homo sapiens similar to BCL2-associated transcription factor 1, transcript variant 2 (LOC731605), mRNA
Ssc.29036.1.S1_at	-1.94	1.05e-05	1.05e-05	TUBA4A	tubulin, alpha 4a
Ssc.7857.1.A1_at	-1.94	6.46e-08	1.41e-07	CHAF1A	chromatin assembly factor 1, subunit A (p150)
Ssc.9528.1.S1_at	-1.94	1.86e-11	2.46e-10	UTP3	UTP3, small subunit (SSU) processome component, homolog (S. cerevisiae)
Ssc.10675.1.A1_at	-1.95	0.00213368	0.00112461
Ssc.14408.1.A1_at	-1.95	5.9e-09	2.14e-08	USP34	Homo sapiens ubiquitin specific peptidase 34 (USP34), mRNA
Ssc.19509.1.A1_at	-1.95	3.05e-05	2.62e-05
Ssc.23519.2.S1_at	-1.95	6.2e-05	4.87e-05	PLOD1	procollagen-lysine 1, 2-oxoglutarate 5-dioxygenase 1
Ssc.24985.1.S1_at	-1.95	7.59e-07	1.11e-06	CCNL2	Homo sapiens cyclin L2 (CCNL2), transcript variant 2, mRNA
Ssc.6097.1.S1_a_at	-1.95	2.93e-05	2.53e-05	TXNRD1	Homo sapiens thioredoxin reductase 1 (TXNRD1), transcript variant 5, mRNA
Ssc.10413.1.A1_at	-1.96	5.85e-08	1.32e-07	PLEKHH1	pleckstrin homology domain containing, family H (with MyTH4 domain) member 1
Ssc.9314.3.A1_at	-1.96	3.31e-07	5.49e-07	TP53RK	TP53 regulating kinase
Ssc.24959.1.S1_at	-1.97	1.06e-11	1.59e-10	NOLC1	nucleolar and coiled-body phosphoprotein 1
Ssc.3145.1.S1_at	-1.97	9.19e-08	1.88e-07	TATDN2	TatD DNase domain containing 2
Ssc.6356.1.S1_at	-1.97	2.41e-11	3.05e-10	ODC1	ornithine decarboxylase 1
Ssc.8347.1.A1_at	-1.97	6.4e-08	1.4e-07	ITGAE	integrin, alpha E (antigen CD103, human mucosal lymphocyte antigen 1; alpha polypeptide)
Ssc.9235.1.A1_at	-1.97	0.000621704	0.000378444	TMEM167A	transmembrane protein 167A
Ssc.10468.1.A1_at	-1.98	1.86e-06	2.41e-06	GLMN	Glomulin (FKBP-associated protein)(FK506-binding protein-associated protein)(FAP) [Source:UniProtKB/Swiss-Prot;Acc:Q92990]
Ssc.13794.1.A1_at	-1.98	0.000658926	0.000397326	PHF3	Homo sapiens PHD finger protein 3 (PHF3), mRNA
Ssc.16894.1.S1_at	-1.98	3.07e-09	1.26e-08	Arf2	Mus musculus ADP-ribosylation factor 2 (Arf2), mRNA
Ssc.24420.1.A1_at	-1.98	2.2e-11	2.81e-10	LARP4	Homo sapiens La ribonucleoprotein domain family, member 4 (LARP4), transcript variant 3, mRNA
Ssc.31193.1.A1_at	-1.98	2.42e-09	1.05e-08
Ssc.7910.1.A1_at	-1.98	1.34e-06	1.81e-06	HELLS	helicase, lymphoid-specific
Ssc.9282.1.S1_at	-1.99	1.05e-06	1.46e-06	CRCT1	cysteine-rich C-terminal 1
Ssc.13428.1.A1_at	-2	1.43e-06	1.93e-06
Ssc.21087.1.S1_at	-2	3.84e-11	4.3e-10	EIF5	Homo sapiens eukaryotic translation initiation factor 5 (EIF5), transcript variant 2, mRNA
Ssc.27153.1.S1_at	-2	5.51e-09	2.02e-08	RRP8	ribosomal RNA processing 8, methyltransferase, homolog (yeast)
Ssc.27270.1.S1_at	-2	1.58e-05	1.49e-05	ABHD5	abhydrolase domain containing 5
Ssc.5432.1.A1_at	-2	3.24e-07	5.39e-07	SH3GLB1	Homo sapiens SH3-domain GRB2-like endophilin B1 (SH3GLB1), mRNA
Ssc.8432.1.A1_at	-2	5.99e-10	3.49e-09	EXOSC4	exosome component 4
Ssc.15024.1.A1_at	-2.01	3.12e-08	7.97e-08	ZNF280D	Homo sapiens zinc finger protein 280D (ZNF280D), transcript variant 3, mRNA
Ssc.1546.1.S1_at	-2.01	8.29e-14	3.55e-12	AZIN1	Homo sapiens antizyme inhibitor 1 (AZIN1), transcript variant 2, mRNA
Ssc.27379.1.S1_at	-2.01	3.82e-11	4.3e-10
Ssc.30004.1.A1_at	-2.01	1.77e-08	5.02e-08	FXN	Homo sapiens frataxin (FXN), nuclear gene encoding mitochondrial protein, transcript variant 2, mRNA
Ssc.4656.1.S1_at	-2.01	1.45e-11	2.01e-10	CIRH1A	cirrhosis, autosomal recessive 1A (cirhin)
Ssc.4802.1.A1_at	-2.01	1.13e-07	2.22e-07	XPO4	exportin 4
Ssc.5041.1.A1_at	-2.01	4.73e-10	2.91e-09	NOP2	NOP2 nucleolar protein homolog (yeast)
Ssc.7666.1.A1_at	-2.01	6.48e-05	5.08e-05	PSMF1	proteasome (prosome, macropain) inhibitor subunit 1 (PI31)
Ssc.11151.1.A1_at	-2.02	0.000150332	0.000106506	C3orf63	chromosome 3 open reading frame 63
Ssc.17027.1.S1_at	-2.02	1.95e-08	5.45e-08	ATAD3A	ATPase family, AAA domain containing 3A
Ssc.22824.1.S1_at	-2.02	2.04e-06	2.59e-06	SEPHS1	selenophosphate synthetase 1
Ssc.382.1.S1_at	-2.02	6.72e-06	7.2e-06	CSF2	colony stimulating factor 2 (granulocyte-macrophage)
Ssc.13124.1.S1_at	-2.03	5.27e-06	5.8e-06
Ssc.17985.1.S1_at	-2.03	1.18e-05	1.16e-05	CASQ2	calsequestrin 2 (cardiac muscle)
Ssc.26386.2.S1_a_at	-2.04	1.49e-10	1.2e-09	NIP7	nuclear import 7 homolog (S. cerevisiae)
Ssc.26878.1.S1_at	-2.04	1.68e-05	1.58e-05	KIAA0494	KIAA0494
Ssc.3424.1.S1_at	-2.04	3.65e-06	4.28e-06	UBIAD1	UbiA prenyltransferase domain containing 1
Ssc.4419.1.A1_at	-2.04	2.84e-08	7.38e-08	CSNK1E	Homo sapiens casein kinase 1, epsilon (CSNK1E), transcript variant 2, mRNA
Ssc.1450.1.S1_at	-2.05	1.87e-06	2.42e-06	SRM	spermidine synthase
Ssc.24966.1.S1_at	-2.05	5.73e-10	3.35e-09	NP	Purine nucleoside phosphorylase (PNP)(EC 2.4.2.1)(Inosine phosphorylase) [Source:UniProtKB/Swiss-Prot;Acc:P00491]
Ssc.25257.1.S1_at	-2.05	9.93e-05	7.37e-05	ARGLU1	arginine and glutamate rich 1
Ssc.8892.1.S1_at	-2.05	8.54e-07	1.22e-06	DDX52	DEAD (Asp-Glu-Ala-Asp) box polypeptide 52
Ssc.22217.1.S1_at	-2.07	2.47e-08	6.6e-08	ZBED4	zinc finger, BED-type containing 4
Ssc.25139.2.S1_at	-2.07	4.26e-08	1.03e-07	UBASH3B	ubiquitin associated and SH3 domain containing, B
Ssc.26612.1.S1_a_at	-2.07	1.38e-09	6.73e-09	C6orf141	PREDICTED: Homo sapiens misc_RNA (C6orf141), miscRNA
Ssc.6970.1.A1_at	-2.07	3.16e-10	2.14e-09	Sfrs3	Mus musculus splicing factor, arginine/serine-rich 3 (SRp20) (Sfrs3), mRNA
Ssc.23069.1.S1_at	-2.08	2.96e-09	1.22e-08
Ssc.4814.1.A1_at	-2.08	4.33e-10	2.69e-09
Ssc.19844.1.S1_at	-2.09	8.75e-10	4.7e-09	Nkrf	Mus musculus NF-kappaB repressing factor (Nkrf), mRNA
Ssc.11264.1.A1_at	-2.1	0.000120633	8.74e-05
Ssc.11318.1.S1_at	-2.11	9.6e-06	9.74e-06	LOC100291658	PREDICTED: Homo sapiens hypothetical protein LOC100291658 (LOC100291658), mRNA
Ssc.2251.1.A1_at	-2.12	1.7e-07	3.16e-07	KLHL18	kelch-like 18 (Drosophila)
Ssc.10394.1.A1_at	-2.13	2.42e-06	3.02e-06	GNRHR2	gonadotropin-releasing hormone (type 2) receptor 2
Ssc.21648.1.A1_at	-2.13	5.12e-08	1.19e-07	LOC100154567	PREDICTED: Sus scrofa similar to Nucleoporin Nup43 (p42) (LOC100154567), mRNA
Ssc.27995.1.A1_at	-2.13	4.24e-07	6.75e-07	UHRF1	ubiquitin-like with PHD and ring finger domains 1
Ssc.3753.1.S1_at	-2.13	2.98e-07	5.02e-07	TFRC	Homo sapiens transferrin receptor (p90, CD71) (TFRC), mRNA
Ssc.4673.1.A1_at	-2.13	7.13e-09	2.49e-08	MLLT11	myeloid/lymphoid or mixed-lineage leukemia (trithorax homolog, Drosophila); translocated to, 11
Ssc.5164.1.S1_at	-2.13	2.46e-10	1.75e-09	TIPIN	TIMELESS interacting protein
Ssc.8506.1.A1_at	-2.13	0.000170664	0.000119351	RBM25	Homo sapiens RNA binding motif protein 25 (RBM25), mRNA
Ssc.8789.1.S1_at	-2.13	2.83e-08	7.36e-08	Srxn1	Mus musculus sulfiredoxin 1 homolog (S. cerevisiae) (Srxn1), mRNA
Ssc.22547.1.S1_at	-2.14	9.36e-06	9.53e-06	Gsk3b	Mus musculus glycogen synthase kinase 3 beta (Gsk3b), mRNA
Ssc.17252.1.S1_at	-2.15	1.51e-13	5.38e-12	SFRS6	splicing factor, arginine/serine-rich 6
Ssc.24208.1.S1_at	-2.15	2.73e-08	7.18e-08	C19orf40	chromosome 19 open reading frame 40
Ssc.13723.1.S1_at	-2.16	4.71e-09	1.78e-08	PDSS1	prenyl (decaprenyl) diphosphate synthase, subunit 1
Ssc.18187.2.S1_at	-2.16	1.29e-06	1.76e-06	CCNE1	Homo sapiens cyclin E1 (CCNE1), transcript variant 2, mRNA
Ssc.24847.1.S1_at	-2.16	4.74e-06	5.29e-06	LOC100293798	PREDICTED: Homo sapiens hypothetical protein LOC100293798 (LOC100293798), mRNA
Ssc.26899.1.A1_at	-2.16	2.12e-07	3.76e-07	se20-10	cytoskeleton associated protein 2
Ssc.3976.1.A1_at	-2.16	4.13e-11	4.47e-10	RBM12	RNA binding motif protein 12
Ssc.6733.1.S1_at	-2.16	3.77e-09	1.48e-08	FLJ26964	adenosylmethionine decarboxylase 1
Ssc.21597.1.S1_at	-2.17	1.79e-14	1.12e-12	DKC1	dyskeratosis congenita 1, dyskerin
Ssc.10295.1.A1_at	-2.18	2.24e-13	7.3e-12
Ssc.13663.1.A1_at	-2.18	1.45e-10	1.19e-09	SFRS7	splicing factor, arginine/serine-rich 7, 35kDa
Ssc.28410.1.S1_at	-2.18	4.91e-09	1.83e-08	DGCR8	DiGeorge syndrome critical region gene 8
Ssc.3832.1.S1_at	-2.18	6.52e-09	2.32e-08	AQP3	aquaporin 3 (Gill blood group)
Ssc.12709.1.A1_at	-2.19	1.16e-09	5.8e-09	LMNB2	lamin B2
Ssc.7646.1.A1_at	-2.19	1.15e-07	2.25e-07	LOC668924	PREDICTED: Mus musculus similar to RIKEN cDNA 1110005A03 gene (LOC668924), misc RNA
Ssc.10388.2.S1_at	-2.2	1.48e-10	1.2e-09	PPAN	peter pan homolog (Drosophila)
Ssc.16376.1.S1_at	-2.2	4.58e-06	5.15e-06	HBEGF	heparin-binding EGF-like growth factor
Ssc.27398.1.S1_at	-2.21	5.31e-10	3.19e-09	URB1	URB1 ribosome biogenesis 1 homolog (S. cerevisiae)
Ssc.26196.1.A1_at	-2.22	3.07e-12	6.01e-11	LOC100157259	PREDICTED: Sus scrofa similar to Kinesin-like protein KIF13A (Kinesin-like protein RBKIN) (LOC100157259), mRNA
Ssc.5371.1.S1_a_at	-2.22	4.19e-06	4.79e-06	POLE2	polymerase (DNA directed), epsilon 2 (p59 subunit)
Ssc.7370.1.A1_at	-2.22	1.25e-06	1.72e-06	TFAP2C	Sus scrofa transcription factor AP-2 gamma (activating enhancer binding protein 2 gamma) (TFAP2C), mRNA
Ssc.22509.1.S1_at	-2.23	1.78e-06	2.33e-06
Ssc.24505.1.A1_at	-2.23	3.17e-07	5.3e-07	ZNF367	zinc finger protein 367
Ssc.27497.1.A1_at	-2.23	1.7e-07	3.16e-07	BRI3BP	BRI3 binding protein
Ssc.162.1.S1_at	-2.24	4.03e-06	4.65e-06	RLN1	relaxin 1
Ssc.17955.1.A1_at	-2.25	2.76e-11	3.39e-10	AZIN1	Homo sapiens antizyme inhibitor 1 (AZIN1), transcript variant 2, mRNA
Ssc.3678.1.S1_at	-2.25	9.01e-06	9.24e-06
Ssc.4742.1.S1_at	-2.25	4.77e-08	1.13e-07	Tuba4a	Mus musculus tubulin, alpha 4A (Tuba4a), mRNA
Ssc.8901.1.A1_at	-2.27	2.14e-06	2.71e-06	FAM57A	family with sequence similarity 57, member A
Ssc.9262.1.A1_at	-2.27	4.71e-06	5.26e-06	HRH1	histamine receptor H1
Ssc.10254.2.A1_a_at	-2.28	1.08e-06	1.5e-06	ZMYND19	zinc finger, MYND-type containing 19
Ssc.12312.1.A1_at	-2.28	8e-10	4.37e-09	NOLC1	nucleolar and coiled-body phosphoprotein 1
Ssc.23778.2.S1_at	-2.28	5.26e-08	1.21e-07	PMEPA1	prostate transmembrane protein, androgen induced 1
Ssc.8010.1.S1_at	-2.28	2.95e-10	2.02e-09	LOC100131149	PREDICTED: Homo sapiens misc_RNA (LOC100131149), miscRNA
Ssc.8220.1.A2_at	-2.28	2.13e-06	2.69e-06	A4H2X2	RNA binding motif protein 39 Fragment [Source:UniProtKB/TrEMBL;Acc:A4H2X2]
Ssc.22067.1.A1_at	-2.29	1.82e-10	1.4e-09	SLC16A3	solute carrier family 16, member 3 (monocarboxylic acid transporter 4)
Ssc.3481.1.A1_at	-2.29	9.73e-06	9.84e-06
Ssc.2649.1.A1_at	-2.31	1.89e-10	1.43e-09	MAT2A	methionine adenosyltransferase II, alpha
Ssc.21987.2.S1_at	-2.32	2.44e-10	1.75e-09	IFRD1	Homo sapiens interferon-related developmental regulator 1 (IFRD1), transcript variant 2, mRNA
Ssc.4747.1.S1_at	-2.32	1.35e-11	1.9e-10	FST	follistatin
Ssc.22443.2.A1_at	-2.33	2.03e-10	1.51e-09	TSR1	TSR1, 20S rRNA accumulation, homolog (S. cerevisiae)
Ssc.25139.3.S1_at	-2.33	3.42e-08	8.55e-08	UBASH3B	ubiquitin associated and SH3 domain containing, B
Ssc.29480.1.A1_at	-2.33	4.03e-06	4.64e-06
Ssc.3394.3.A1_at	-2.33	3.78e-06	4.41e-06	CDR2	cerebellar degeneration-related protein 2, 62kDa
Ssc.11878.1.S1_at	-2.34	1.31e-08	3.96e-08	H2AFX	H2A histone family, member X
Ssc.5567.1.S1_at	-2.34	7.78e-12	1.27e-10	HEXIM1	hexamethylene bis-acetamide inducible 1
Ssc.7750.1.S1_at	-2.34	9.45e-10	4.98e-09	AKAP8	A kinase (PRKA) anchor protein 8
Ssc.9387.1.A1_at	-2.34	5.65e-10	3.33e-09	PCNA	proliferating cell nuclear antigen
Ssc.14029.1.A1_at	-2.35	2.72e-10	1.89e-09	DNAJC9	DnaJ (Hsp40) homolog, subfamily C, member 9
Ssc.31065.1.A1_at	-2.36	3.86e-06	4.49e-06	SFRS1	splicing factor, arginine/serine-rich 1
Ssc.28609.1.S1_at	-2.37	9.28e-14	3.85e-12	SNHG1	small nucleolar RNA host gene 1 (non-protein coding)
Ssc.948.2.S1_at	-2.4	6.14e-08	1.36e-07	Nutf2	Mus musculus nuclear transport factor 2 (Nutf2), mRNA
Ssc.29282.1.A1_at	-2.41	8.49e-09	2.88e-08
Ssc.5627.1.S1_at	-2.41	3.37e-13	1e-11	NOP56	NOP56 ribonucleoprotein homolog (yeast)
Ssc.20770.1.S1_at	-2.42	3.37e-06	3.99e-06
Ssc.2985.1.S1_a_at	-2.44	4.05e-10	2.56e-09	EIF2AK1	eukaryotic translation initiation factor 2-alpha kinase 1
Ssc.30339.1.A1_at	-2.44	1.16e-10	1e-09	SOCS4	suppressor of cytokine signaling 4
Ssc.3666.1.A1_at	-2.44	4.43e-14	2.28e-12	Fst	Mus musculus follistatin (Fst), mRNA
Ssc.21701.1.S1_at	-2.45	5e-07	7.73e-07	FEN1	flap structure-specific endonuclease 1
Ssc.18187.1.A1_at	-2.46	2.9e-07	4.91e-07
Ssc.18332.1.A1_at	-2.47	3.85e-06	4.48e-06	Rpusd2	Mus musculus RNA pseudouridylate synthase domain containing 2 (Rpusd2), mRNA
Ssc.20193.1.S1_at	-2.47	3.75e-12	7.01e-11	FZD3	frizzled homolog 3 (Drosophila)
Ssc.21040.1.S1_at	-2.5	9.91e-09	3.23e-08	FASTKD5	FAST kinase domains 5
Ssc.4612.1.S1_at	-2.5	1.5e-08	4.41e-08	MCM4	Homo sapiens minichromosome maintenance complex component 4 (MCM4), transcript variant 2, mRNA
Ssc.16576.1.S1_at	-2.51	9.67e-09	3.17e-08	PAFAH1B1	platelet-activating factor acetylhydrolase, isoform Ib, alpha subunit 45kDa
Ssc.4331.1.A1_at	-2.51	5.93e-08	1.33e-07	RIOK1	RIO kinase 1 (yeast)
Ssc.5595.1.S1_a_at	-2.52	2.26e-05	2.03e-05	TCF19	transcription factor 19
Ssc.8767.1.A1_at	-2.52	6.49e-06	6.99e-06	CYP1B1	cytochrome P450, family 1, subfamily B, polypeptide 1
Ssc.21884.1.A1_at	-2.53	1.83e-05	1.7e-05	PIK3R3	Homo sapiens phosphoinositide-3-kinase, regulatory subunit 3 (gamma) (PIK3R3), transcript variant 2, mRNA
Ssc.29166.1.A1_at	-2.53	5.59e-08	1.27e-07
Ssc.115.1.S1_s_at	-2.54	2.72e-06	3.33e-06	bK286B10	heme oxygenase (decycling) 1
Ssc.1739.1.S1_at	-2.54	6.92e-08	1.5e-07	FMNL3	formin-like 3
Ssc.24776.1.A1_at	-2.56	1.28e-09	6.28e-09	UBXN2B	UBX domain protein 2B
Ssc.11964.1.S1_at	-2.57	1.5e-08	4.41e-08	DCUN1D4	DCN1, defective in cullin neddylation 1, domain containing 4 (S. cerevisiae)
Ssc.18367.1.S1_at	-2.57	1.32e-10	1.1e-09	GPATCH4	Homo sapiens G patch domain containing 4 (GPATCH4), transcript variant 2, mRNA
Ssc.30951.1.A1_at	-2.57	1.08e-13	4.31e-12	FST	follistatin
Ssc.29579.1.A1_at	-2.59	6.68e-07	9.87e-07
Ssc.25069.1.S1_at	-2.6	2.82e-11	3.4e-10	CTPS	CTP synthase
Ssc.29855.1.A1_at	-2.62	2.81e-08	7.34e-08	CDCA7	cell division cycle associated 7
Ssc.4138.1.S1_at	-2.64	4.56e-06	5.13e-06	PSME3	proteasome (prosome, macropain) activator subunit 3 (PA28 gamma; Ki)
Ssc.15453.2.S1_a_at	-2.66	5.71e-07	8.61e-07	GEMIN7	Homo sapiens gem (nuclear organelle) associated protein 7 (GEMIN7), transcript variant 1, mRNA
Ssc.7519.1.A1_at	-2.66	6.86e-07	1.01e-06	C17orf91	chromosome 17 open reading frame 91
Ssc.8974.1.S1_at	-2.67	4.61e-15	3.9e-13	CPT1A	carnitine palmitoyltransferase 1A (liver)
Ssc.30690.1.A1_at	-2.68	1.69e-08	4.84e-08	PPRC1	peroxisome proliferator-activated receptor gamma, coactivator-related 1
Ssc.18070.1.A1_at	-2.71	3.51e-08	8.72e-08	DBR1	debranching enzyme homolog 1 (S. cerevisiae)
Ssc.8473.1.S2_at	-2.73	3.13e-11	3.68e-10	DNAJA1	DnaJ homolog subfamily A member 1 (Heat shock 40 kDa protein 4)(DnaJ protein homolog 2)(HDJ-2)(HSJ-2)(HSDJ) [Source:UniProtKB/Swiss-Prot;Acc:P31689]
Ssc.7768.1.A1_at	-2.75	6.8e-12	1.16e-10	LOC100155661	PREDICTED: Sus scrofa similar to env (LOC100155661), mRNA
Ssc.26979.1.S1_at	-2.78	2.12e-05	1.92e-05	RRP1B	ribosomal RNA processing 1 homolog B (S. cerevisiae)
Ssc.24285.1.S1_at	-2.84	1.33e-12	3.08e-11	LOC100152063	PREDICTED: Sus scrofa similar to ribonuclease P 40kDa subunit (LOC100152063), mRNA
Ssc.12463.1.A1_at	-2.87	1.12e-07	2.21e-07	Lyzl4	Mus musculus lysozyme-like 4 (Lyzl4), mRNA
Ssc.24045.1.S1_at	-2.9	1.35e-07	2.61e-07	MARS2	methionyl-tRNA synthetase 2, mitochondrial
Ssc.23822.1.S1_a_at	-2.94	1.04e-13	4.22e-12	DKC1	Homo sapiens dyskeratosis congenita 1, dyskerin (DKC1), transcript variant 2, mRNA
Ssc.2464.1.S1_at	-2.96	2.51e-05	2.22e-05	STC1	stanniocalcin 1
Ssc.9241.2.A1_a_at	-3.01	1.51e-10	1.21e-09	SFRS6	splicing factor, arginine/serine-rich 6
Ssc.9241.2.A1_at	-3.01	1.09e-10	9.47e-10	SFRS6	splicing factor, arginine/serine-rich 6
Ssc.4724.1.S1_at	-3.03	1.28e-06	1.75e-06	PHLPPL	PH domain and leucine rich repeat protein phosphatase-like
Ssc.7153.1.A1_at	-3.07	9.49e-09	3.13e-08	NASP	Homo sapiens nuclear autoantigenic sperm protein (histone-binding) (NASP), transcript variant 1, mRNA
Ssc.5082.1.A1_at	-3.1	4.62e-08	1.1e-07	ZFAND2A	Homo sapiens zinc finger, AN1-type domain 2A (ZFAND2A), mRNA
Ssc.18095.1.A1_at	-3.11	5.2e-07	7.97e-07	EYA3	Homo sapiens eyes absent homolog 3 (Drosophila) (EYA3), mRNA
Ssc.29136.1.S1_at	-3.18	2.36e-06	2.95e-06	GPATCH4	Homo sapiens G patch domain containing 4 (GPATCH4), transcript variant 2, mRNA
Ssc.5371.3.S1_a_at	-3.2	1.66e-08	4.79e-08	POLE2	polymerase (DNA directed), epsilon 2 (p59 subunit)
Ssc.27457.1.A1_at	-3.24	4.87e-08	1.15e-07	SFRS7	splicing factor, arginine/serine-rich 7, 35kDa
Ssc.9241.1.A1_at	-3.25	8.4e-11	7.72e-10	SFRS6	splicing factor, arginine/serine-rich 6
Ssc.24459.1.S1_at	-3.3	6e-08	1.34e-07	DTL	denticleless homolog (Drosophila)
Ssc.27018.1.S1_at	-3.32	3.37e-06	3.99e-06	LARS	Homo sapiens leucyl-tRNA synthetase (LARS), mRNA
Ssc.24295.1.A1_at	-3.51	4.03e-08	9.81e-08	Ccdc144b	Mus musculus coiled-coil domain containing 144B (Ccdc144b), mRNA
Ssc.27493.1.S1_at	-3.51	2.49e-10	1.77e-09	GIGYF2	Homo sapiens GRB10 interacting GYF protein 2 (GIGYF2), transcript variant 1, mRNA
Ssc.1555.1.A1_at	-3.76	8.38e-18	1.97e-15	FOS	v-fos FBJ murine osteosarcoma viral oncogene homolog
Ssc.27353.1.A1_at	-4.01	3.37e-08	8.46e-08	CHAF1B	Homo sapiens chromatin assembly factor 1, subunit B (p60) (CHAF1B), mRNA
SscAffx.11.1.S1_a_at	-4.33	1.28e-13	4.92e-12	INVO	Involucrin [Source:UniProtKB/Swiss-Prot;Acc:P18175]
Ssc.31012.1.A1_at	-4.35	1.83e-10	1.4e-09	Lrp8	Mus musculus low density lipoprotein receptor-related protein 8, apolipoprotein e receptor (Lrp8), transcript variant 2, mRNA
Ssc.30418.1.A1_at	-4.78	1.18e-06	1.62e-06
Ssc.22370.1.S1_at	-5.2	2.83e-11	3.4e-10	DSCC1	Sister chromatid cohesion protein DCC1 (Defective in sister chromatid cohesion protein 1 homolog) [Source:UniProtKB/Swiss-Prot;Acc:Q9BVC3]
Ssc.11879.1.A1_at	-7.27	4.29e-09	1.64e-08	CDC6	cell division cycle 6 homolog (S. cerevisiae)
