# Supplementary material for: Gene expression profiling of porcine mammary epithelial cells after challenge with Escherichia coli and Staphylococcus aureus in vitro
Source: Vet Res. 2015 May 6;46(1):50. doi: 10.1186/s13567-015-0178-z (PMC4421989; doi:10.1186/s13567-015-0178-z)
Supplement: Additional file 4: — Overview of differentially expressed genes at 24 h post-challenge with S. aureus compared to unchallenged control. Table giving Affymetrix probe set numbers, fold changes (control vs. treatment), p-values and corresponding q-values, gene symbols and gene names. [file 13567_2015_178_MOESM4_ESM.xls]

## Sheet: control vs 24h S.aureus
Additional file 4 Overview of differentially expressed genes at 24 h post-challenge with S. aureus compared to unchallenged control.
z_COL	FC_control vs 24h S.aureus	p_control vs 24h S.aureus	q_control vs 24h S.aureus	Gene_Symbol.y	Gene_Name
Ssc.5677.1.A1_at	3.4	1.21e-08	4.25e-08	ST8SIA4	ST8 alpha-N-acetyl-neuraminide alpha-2,8-sialyltransferase 4
Ssc.19175.2.S1_at	3.14	1.5e-07	2.96e-07	SLC2A12	solute carrier family 2 (facilitated glucose transporter), member 12
Ssc.18878.1.A1_at	3.11	1.34e-06	1.8e-06	C5orf41	chromosome 5 open reading frame 41
Ssc.2163.2.A1_at	2.84	8.41e-10	5.82e-09	CIRBP	Homo sapiens cold inducible RNA binding protein (CIRBP), transcript variant 3, transcribed RNA
Ssc.16664.1.A1_at	2.82	2.4e-06	2.96e-06	KLF9	Kruppel-like factor 9
Ssc.1257.1.S1_a_at	2.75	5.5e-10	4.46e-09	PIK3IP1	phosphoinositide-3-kinase interacting protein 1
Ssc.13632.1.A1_at	2.72	1.01e-07	2.22e-07
Ssc.6233.1.S1_at	2.67	7.34e-07	1.09e-06	PPAP2B	Homo sapiens phosphatidic acid phosphatase type 2B (PPAP2B), transcript variant 2, mRNA
Ssc.6462.1.A1_at	2.54	3.49e-08	9.45e-08	PPAP2B	Homo sapiens phosphatidic acid phosphatase type 2B (PPAP2B), transcript variant 2, mRNA
Ssc.4325.1.S1_at	2.52	8.86e-06	9.16e-06	Col8a1	Mus musculus collagen, type VIII, alpha 1 (Col8a1), mRNA
Ssc.13156.2.S1_at	2.51	2.74e-10	2.9e-09	C8orf4	chromosome 8 open reading frame 4
Ssc.11608.1.A1_at	2.49	2.23e-10	2.49e-09
Ssc.29525.1.A1_at	2.49	6.95e-08	1.64e-07	EXPH5	Homo sapiens exophilin 5 (EXPH5), transcript variant 3, mRNA
Ssc.6157.1.A1_at	2.49	6.46e-07	9.89e-07	ZNF521	zinc finger protein 521
Ssc.3343.1.S1_at	2.48	1.14e-05	1.13e-05	SYNPO2	synaptopodin 2
Ssc.5553.1.S1_at	2.44	4.11e-06	4.72e-06	CCDC52	coiled-coil domain containing 52
Ssc.14269.1.A1_at	2.43	1.68e-07	3.23e-07	LOC100292165	PREDICTED: Homo sapiens similar to OVC10-2 (LOC100292165), mRNA
Ssc.8479.1.A1_at	2.43	5.9e-05	4.59e-05	CCDC152	Homo sapiens coiled-coil domain containing 152 (CCDC152), mRNA
Ssc.20989.1.A1_at	2.42	6.64e-05	5.08e-05	SLC40A1	solute carrier family 40 (iron-regulated transporter), member 1
Ssc.26351.1.S1_at	2.42	1.37e-07	2.77e-07	LOC100048049	PREDICTED: Mus musculus similar to Regulatory factor X, 3 (influences HLA class II expression), transcript variant 1 (LOC100048049), mRNA
Ssc.23294.1.S1_at	2.41	3.06e-14	4.17e-12	SYNM	Homo sapiens synemin, intermediate filament protein (SYNM), transcript variant B, mRNA
Ssc.10998.1.A1_at	2.39	2.79e-10	2.94e-09	CLK1	CDC-like kinase 1
Ssc.14522.1.S1_at	2.38	4.18e-05	3.4e-05	VCAM1	vascular cell adhesion molecule 1
Ssc.8562.2.S1_a_at	2.38	1.22e-07	2.54e-07	CTGF	connective tissue growth factor
Ssc.14391.1.A1_at	2.37	1.8e-06	2.32e-06	ALS2CR8	Homo sapiens amyotrophic lateral sclerosis 2 (juvenile) chromosome region, candidate 8 (ALS2CR8), mRNA
Ssc.20419.1.S1_at	2.34	7.35e-12	2.5e-10	SLC25A27	Homo sapiens solute carrier family 25, member 27 (SLC25A27), nuclear gene encoding mitochondrial protein, mRNA
Ssc.29392.1.A1_at	2.34	1.57e-05	1.48e-05	KLHL24	kelch-like 24 (Drosophila)
Ssc.5113.2.A1_at	2.33	8.55e-07	1.25e-06	C2orf67	chromosome 2 open reading frame 67
Ssc.20419.2.S1_at	2.31	2.49e-09	1.33e-08	LOC628637	PREDICTED: Mus musculus similar to RIKEN cDNA 1700030B21 gene (LOC628637), mRNA
Ssc.24452.1.S1_at	2.28	6.71e-08	1.6e-07	C5orf41	chromosome 5 open reading frame 41
Ssc.19175.3.A1_at	2.27	1.13e-06	1.55e-06	SLC2A12	solute carrier family 2 (facilitated glucose transporter), member 12
Ssc.19344.1.A1_at	2.27	8.28e-05	6.12e-05	ARHGAP25	Rho GTPase activating protein 25
Ssc.18411.1.A1_at	2.24	0.0133682	0.00551595	CHD2	chromodomain helicase DNA binding protein 2
Ssc.21169.1.S1_at	2.23	1.26e-05	1.23e-05	KLHL24	kelch-like 24 (Drosophila)
Ssc.7382.1.A1_s_at	2.23	8.61e-08	1.95e-07	CCDC52	coiled-coil domain containing 52
Ssc.8827.1.A1_at	2.23	2.62e-06	3.19e-06	OBFC2A	Homo sapiens oligonucleotide/oligosaccharide-binding fold containing 2A (OBFC2A), transcript variant 2, transcribed RNA
Ssc.29640.1.A1_at	2.22	5.22e-05	4.13e-05	RBM39	Homo sapiens RNA binding motif protein 39 (RBM39), transcript variant 2, mRNA
Ssc.21782.1.S1_at	2.2	2.29e-05	2.04e-05
Ssc.31108.1.A1_at	2.2	3.31e-07	5.61e-07	GSPT2	G1 to S phase transition 2
Ssc.10202.1.A1_at	2.17	2.22e-06	2.77e-06	LOC643072	PREDICTED: Homo sapiens hypothetical LOC643072 (LOC643072), miscRNA
Ssc.13711.1.S1_at	2.17	1.71e-08	5.5e-08	MAP2K6	mitogen-activated protein kinase kinase 6
Ssc.10920.1.S1_a_at	2.16	1.86e-15	7.2e-13	SYNM	Homo sapiens synemin, intermediate filament protein (SYNM), transcript variant B, mRNA
Ssc.3340.1.A1_at	2.16	1.8e-10	2.1e-09	OA48-18	cisplatin resistance-associated overexpressed protein
Ssc.25202.1.A1_at	2.15	1.26e-05	1.23e-05	KIAA1370	KIAA1370
Ssc.6738.1.S1_at	2.15	2.41e-05	2.13e-05	LNX1	Homo sapiens ligand of numb-protein X 1 (LNX1), transcript variant 1, mRNA
Ssc.2743.1.S1_at	2.14	5.04e-09	2.26e-08	ZMYND17	zinc finger, MYND-type containing 17
Ssc.13719.1.A1_at	2.13	2.64e-08	7.56e-08	PPM1B	protein phosphatase 1B (formerly 2C), magnesium-dependent, beta isoform
Ssc.30752.1.S1_at	2.13	4.12e-05	3.36e-05	IFIT1	interferon-induced protein with tetratricopeptide repeats 1
Ssc.28834.1.A1_at	2.11	4.64e-08	1.17e-07	KIAA1328	KIAA1328
Ssc.7145.1.A1_at	2.1	3.9e-05	3.21e-05	SFRS2IP	splicing factor, arginine/serine-rich 2, interacting protein
Ssc.18307.1.A1_at	2.09	0.000203985	0.000135442	RBM25	Homo sapiens RNA binding motif protein 25 (RBM25), mRNA
Ssc.28048.1.A1_at	2.09	1.79e-08	5.68e-08	LOC100128797	PREDICTED: Homo sapiens hypothetical protein LOC100128797 (LOC100128797), mRNA
Ssc.28935.1.S1_at	2.09	4.01e-07	6.58e-07	ARL13B	Homo sapiens ADP-ribosylation factor-like 13B (ARL13B), transcript variant 2, mRNA
Ssc.22616.1.S1_at	2.08	2.82e-08	7.95e-08	RAB35	Homo sapiens RAB35, member RAS oncogene family (RAB35), mRNA
Ssc.18138.1.A1_at	2.07	1.11e-07	2.37e-07	Fbxl20	Mus musculus F-box and leucine-rich repeat protein 20 (Fbxl20), mRNA
Ssc.26624.1.S1_at	2.07	6.01e-06	6.58e-06	PTER	Homo sapiens phosphotriesterase related (PTER), transcript variant 1, mRNA
Ssc.6646.1.S1_at	2.07	6.95e-08	1.64e-07	GRB7	Homo sapiens growth factor receptor-bound protein 7 (GRB7), transcript variant 2, mRNA
Ssc.9503.3.S1_at	2.07	7.1e-09	2.92e-08	CREBZF	CREB/ATF bZIP transcription factor
Ssc.30352.1.A1_at	2.06	5.6e-06	6.18e-06	CEP68	centrosomal protein 68kDa
Ssc.1097.1.A1_at	2.05	2.54e-08	7.35e-08	IRF2BP2	interferon regulatory factor 2 binding protein 2
Ssc.7907.2.S1_at	2.05	1.23e-07	2.55e-07	ST6GalI	ST6 beta-galactosamide alpha-2,6-sialyltranferase 1
Ssc.13156.1.A1_at	2.04	8.49e-09	3.28e-08	C8orf4	chromosome 8 open reading frame 4
Ssc.25064.1.S1_at	2.04	5.57e-11	9.45e-10	DYRK2	Homo sapiens dual-specificity tyrosine-(Y)-phosphorylation regulated kinase 2 (DYRK2), transcript variant 2, mRNA
Ssc.9503.1.A1_at	2.04	6.01e-09	2.56e-08	CREBZF	CREB/ATF bZIP transcription factor
Ssc.31049.1.A1_at	2.03	2.04e-08	6.24e-08	KIAA0831	KIAA0831
Ssc.865.1.A1_at	2.03	1.1e-07	2.35e-07	LASS2	LAG1 homolog, ceramide synthase 2
Ssc.1897.1.A1_at	2.02	1.11e-08	4e-08	ACADL	acyl-Coenzyme A dehydrogenase, long chain
Ssc.26816.1.S1_at	2.02	6.99e-09	2.88e-08	SLC2A12	solute carrier family 2 (facilitated glucose transporter), member 12
Ssc.18253.1.S1_at	2.01	1.39e-05	1.34e-05	ENPP1	ectonucleotide pyrophosphatase/phosphodiesterase 1
Ssc.24864.1.A1_at	2.01	3.49e-08	9.45e-08	MEIS1	Meis homeobox 1
Ssc.12295.1.A1_at	2	6.36e-06	6.91e-06	SF3B1	splicing factor 3b, subunit 1, 155kDa
Ssc.19836.1.S1_at	2	1.57e-08	5.16e-08	SLC31A2	solute carrier family 31 (copper transporters), member 2
Ssc.30768.1.S1_at	1.99	0.000100754	7.26e-05	YPEL2	yippee-like 2 (Drosophila)
Ssc.18833.1.A1_at	1.98	1.52e-05	1.44e-05
Ssc.30406.1.A1_at	1.98	0.000149599	0.000102748
Ssc.11571.2.S1_at	1.97	2.58e-06	3.15e-06	RPUSD4	Homo sapiens RNA pseudouridylate synthase domain containing 4 (RPUSD4), transcript variant 2, mRNA
Ssc.21629.1.A1_at	1.96	0.00127133	0.000687041	RBM5	RNA binding motif protein 5
Ssc.24055.1.S1_at	1.96	7.08e-06	7.56e-06
Ssc.6668.1.A1_at	1.96	7.29e-08	1.71e-07
Ssc.27429.1.A1_at	1.95	0.00583967	0.00263401	CPEB2	cytoplasmic polyadenylation element binding protein 2
Ssc.8865.1.A1_at	1.95	1.2e-06	1.64e-06	DUSP6	dual specificity phosphatase 6
Ssc.28517.1.S1_at	1.94	6.93e-07	1.04e-06	DUSP10	dual specificity phosphatase 10
Ssc.8865.2.S1_at	1.93	1.19e-05	1.18e-05	DUSP6	dual specificity phosphatase 6
Ssc.11437.1.A1_at	1.92	9.47e-05	6.87e-05	DDIT4L	DNA-damage-inducible transcript 4-like protein (Protein regulated in development and DNA damage response 2)(REDD-2)(HIF-1 responsive protein RTP801-like) [Source:UniProtKB/Swiss-Prot;Acc:Q96D03]
Ssc.30752.2.A1_at	1.92	0.00039597	0.000243778	IFIT1	interferon-induced protein with tetratricopeptide repeats 1
Ssc.14386.1.A1_at	1.91	6.28e-06	6.83e-06	CCNG2	cyclin G2
Ssc.1731.1.S1_at	1.91	0.00178692	0.000922184	LOC634842	PREDICTED: Mus musculus similar to D430039N05Rik protein, transcript variant 2 (LOC634842), mRNA
Ssc.25814.1.S1_at	1.91	9.22e-06	9.46e-06	CD200	Homo sapiens CD200 molecule (CD200), transcript variant 1, mRNA
Ssc.27500.1.A1_at	1.91	0.000340298	0.000213212
Ssc.3463.1.S1_at	1.91	7.51e-08	1.74e-07	CLK3	Homo sapiens CDC-like kinase 3 (CLK3), transcript variant 1, mRNA
Ssc.5104.1.S1_at	1.91	5.35e-05	4.22e-05	P8	nuclear protein 1
Ssc.30245.1.A1_s_at	1.9	7.63e-09	3.04e-08	ADAMTS6	ADAM metallopeptidase with thrombospondin type 1 motif, 6
Ssc.2158.1.A1_at	1.89	6.83e-06	7.34e-06	MLLT3	myeloid/lymphoid or mixed-lineage leukemia (trithorax homolog, Drosophila); translocated to, 3
Ssc.28468.1.A1_at	1.89	0.0462656	0.0164249	ARHGAP29	Rho GTPase activating protein 29
Ssc.373.1.S1_at	1.89	0.000305565	0.000193534	MGP	matrix Gla protein
Ssc.6384.1.S1_at	1.89	2.27e-08	6.74e-08	RGS4	Homo sapiens regulator of G-protein signaling 4 (RGS4), transcript variant 4, mRNA
Ssc.9503.2.S1_at	1.89	1.01e-05	1.02e-05	CREBZF	CREB/ATF bZIP transcription factor
Ssc.11302.1.S2_at	1.88	0.00274925	0.00134943	COL3A1	collagen, type III, alpha 1
Ssc.13460.1.A1_at	1.88	3.69e-09	1.8e-08	MITR	histone deacetylase 9
Ssc.4843.1.A1_at	1.88	5.11e-12	2.02e-10	BBS2	Bardet-Biedl syndrome 2
Ssc.8512.3.A1_a_at	1.88	1.13e-08	4.06e-08	METTL3	methyltransferase like 3
Ssc.10820.1.A1_at	1.87	1.4e-07	2.81e-07
Ssc.21581.1.S1_at	1.87	6.16e-07	9.53e-07	ARID5B	AT rich interactive domain 5B (MRF1-like)
Ssc.1553.1.S1_at	1.86	4.13e-09	1.97e-08	CDC2L6	cell division cycle 2-like 6 (CDK8-like)
Ssc.1666.1.A1_at	1.86	1.03e-06	1.44e-06	RPL22	ribosomal protein L22
Ssc.17839.2.A1_at	1.86	7.15e-10	5.37e-09
Ssc.1942.1.S1_at	1.86	1.32e-13	1.5e-11	LPIN1	lipin 1
Ssc.20655.1.S1_at	1.86	1.36e-05	1.31e-05
Ssc.31140.1.S1_at	1.86	0.000982721	0.000547731	IFIT3	Interferon-induced protein with tetratricopeptide repeats 3 (IFIT-3)(IFIT-4)(Interferon-induced 60 kDa protein)(IFI-60K)(ISG-60)(CIG49)(Retinoic acid-induced gene G protein)(RIG-G) [Source:UniProtKB/Swiss-Prot;Acc:O14879]
Ssc.4511.1.S1_at	1.86	3.5e-08	9.45e-08	DHRS3	dehydrogenase/reductase (SDR family) member 3
Ssc.10884.1.A1_at	1.85	1.43e-05	1.37e-05	IFI16	interferon, gamma-inducible protein 16
Ssc.21577.2.S1_at	1.85	5.4e-05	4.25e-05	NR3C1	Homo sapiens nuclear receptor subfamily 3, group C, member 1 (glucocorticoid receptor) (NR3C1), transcript variant 7, mRNA
Ssc.9883.1.A1_at	1.85	5.51e-05	4.33e-05	LOC90110	Homo sapiens hypothetical protein LOC90110 (LOC90110), non-coding RNA
Ssc.1300.1.A1_at	1.84	1.84e-06	2.36e-06	SFRS14	splicing factor, arginine/serine-rich 14
Ssc.13232.2.A1_at	1.84	0.0111188	0.00467447
Ssc.15484.1.S1_at	1.84	4.72e-06	5.32e-06	IL10RB	interleukin 10 receptor, beta
Ssc.22385.1.A1_at	1.84	2.22e-08	6.65e-08	CDC14A	Homo sapiens CDC14 cell division cycle 14 homolog A (S. cerevisiae) (CDC14A), transcript variant 3, mRNA
Ssc.22487.1.S1_at	1.84	0.000479434	0.000288649	C2orf40	chromosome 2 open reading frame 40
Ssc.27147.1.A1_at	1.84	7.25e-11	1.11e-09	RASSF6	Homo sapiens Ras association (RalGDS/AF-6) domain family member 6 (RASSF6), transcript variant 2, mRNA
Ssc.28510.1.S1_at	1.84	6.35e-09	2.68e-08	LOC642755	PREDICTED: Homo sapiens similar to DEXI (LOC642755), mRNA
Ssc.4632.2.A1_at	1.84	9.33e-06	9.55e-06	ARHGEF3	Homo sapiens Rho guanine nucleotide exchange factor (GEF) 3 (ARHGEF3), transcript variant 2, mRNA
Ssc.61.1.S1_at	1.84	3.94e-06	4.56e-06	LOC653879	PREDICTED: Homo sapiens similar to complement component 3 (LOC653879), mRNA
Ssc.7220.1.A1_at	1.84	2.11e-07	3.91e-07	CLK4	CDC-like kinase 4
Ssc.18189.1.S1_at	1.83	5.03e-09	2.26e-08	KIAA0999	Homo sapiens KIAA0999 protein (KIAA0999), mRNA
Ssc.19009.1.S1_at	1.83	0.000286723	0.000182676	IGF1R	insulin-like growth factor 1 receptor
Ssc.6645.1.S1_at	1.83	9.77e-07	1.38e-06	HBP1	HMG-box transcription factor 1
Ssc.11361.1.S1_at	1.82	9.98e-07	1.41e-06	C4orf18	Homo sapiens chromosome 4 open reading frame 18 (C4orf18), transcript variant 3, mRNA
Ssc.13429.1.S1_at	1.82	2.3e-07	4.18e-07	YPEL2	yippee-like 2 (Drosophila)
Ssc.18184.1.S1_at	1.82	1.07e-12	7.33e-11	SERTAD4	Homo sapiens SERTA domain containing 4 (SERTAD4), mRNA
Ssc.20447.1.S1_at	1.82	2.19e-08	6.6e-08	KIRREL	Homo sapiens kin of IRRE like (Drosophila) (KIRREL), mRNA
Ssc.26280.1.S1_at	1.82	5.12e-08	1.28e-07
Ssc.5058.1.A1_at	1.82	5.85e-05	4.56e-05	ZSCAN29	zinc finger and SCAN domain containing 29
Ssc.6969.1.A1_at	1.81	3.6e-06	4.21e-06	MDM1	Homo sapiens Mdm1 nuclear protein homolog (mouse) (MDM1), transcript variant 1, mRNA
Ssc.22377.1.A1_at	1.8	8.36e-08	1.91e-07	ADAMTS6	ADAM metallopeptidase with thrombospondin type 1 motif, 6
Ssc.24043.1.S1_at	1.8	4.32e-09	2.03e-08
Ssc.6991.1.A1_at	1.8	2.91e-09	1.49e-08	LOC100291988	PREDICTED: Homo sapiens hypothetical protein LOC100291988 (LOC100291988), mRNA
Ssc.9398.2.S1_at	1.8	3.06e-05	2.62e-05	SSBP2	single-stranded DNA binding protein 2
Ssc.26983.1.A1_at	1.79	1.02e-05	1.03e-05
Ssc.29173.1.A1_at	1.79	1.98e-06	2.52e-06
Ssc.295.2.A1_at	1.79	0.000158448	0.000108228	GLS	glutaminase
Ssc.17048.1.A1_at	1.78	2.2e-08	6.63e-08	SLC12A6	Homo sapiens solute carrier family 12 (potassium/chloride transporters), member 6 (SLC12A6), transcript variant 6, mRNA
Ssc.1894.1.S1_at	1.78	0.000610617	0.000358274	AMBP	alpha-1-microglobulin/bikunin precursor
Ssc.23843.1.S1_at	1.78	1.37e-05	1.32e-05	ZFYVE1	Homo sapiens zinc finger, FYVE domain containing 1 (ZFYVE1), transcript variant 2, mRNA
Ssc.4601.1.A1_at	1.78	4e-10	3.76e-09	RBM5	RNA binding motif protein 5
Ssc.8512.1.S1_a_at	1.78	6.6e-09	2.76e-08	METTL3	methyltransferase like 3
Ssc.1020.1.S1_at	1.77	3.8e-09	1.83e-08	CTSK	cathepsin K
Ssc.12712.1.A1_at	1.77	3.41e-05	2.87e-05	SESTD1	SEC14 and spectrin domains 1
Ssc.18023.1.A1_at	1.77	3.08e-06	3.67e-06	POLI	polymerase (DNA directed) iota
Ssc.18418.1.A1_at	1.77	3.23e-14	4.17e-12	PAP2D	Homo sapiens phosphatidic acid phosphatase type 2 (PAP2D), transcript variant 1, mRNA
Ssc.28646.1.A1_at	1.77	9.99e-05	7.21e-05	TCF4	transcription factor 4
Ssc.2914.1.S1_at	1.77	7.37e-08	1.72e-07	XPC	xeroderma pigmentosum, complementation group C
Ssc.30142.1.A1_at	1.77	2.57e-05	2.24e-05	C4orf18	Homo sapiens chromosome 4 open reading frame 18 (C4orf18), transcript variant 3, mRNA
Ssc.4818.1.A1_at	1.77	5.16e-09	2.3e-08	C7orf60	chromosome 7 open reading frame 60
Ssc.10686.1.S1_at	1.75	7.68e-05	5.73e-05	ETV1	ets variant 1
Ssc.16346.1.S1_at	1.75	2.37e-07	4.28e-07	FGFR2	Homo sapiens fibroblast growth factor receptor 2 (FGFR2), transcript variant 8, mRNA
Ssc.3348.1.S1_at	1.75	7.5e-07	1.11e-06	CD97	CD97 molecule
Ssc.5978.3.S1_a_at	1.75	0.00116549	0.000636773	RHBDD2	rhomboid domain containing 2
Ssc.9836.1.A1_at	1.75	1.87e-05	1.72e-05	KIAA0323	KIAA0323
Ssc.24221.2.A1_at	1.74	6.02e-09	2.56e-08	PCDH7	protocadherin 7
Ssc.912.1.S1_at	1.74	1.76e-06	2.27e-06	YPEL5	Homo sapiens yippee-like 5 (Drosophila) (YPEL5), transcript variant 1, mRNA
Ssc.22031.2.A1_at	1.73	1.2e-08	4.22e-08	ETV5	ets variant 5
Ssc.28144.1.A1_at	1.73	5.86e-07	9.13e-07	LSM12	LSM12 homolog (S. cerevisiae)
Ssc.7136.1.A1_at	1.73	1.62e-07	3.12e-07	CDC2L6	cell division cycle 2-like 6 (CDK8-like)
Ssc.14224.1.A1_at	1.72	1.95e-07	3.67e-07	U-MAF	v-maf musculoaponeurotic fibrosarcoma oncogene homolog F (avian)
Ssc.18018.1.S1_at	1.72	9.67e-07	1.37e-06	MED11	mediator complex subunit 11
Ssc.20300.2.S1_at	1.72	0.000172017	0.000116325	KIAA0323	KIAA0323
Ssc.26692.1.A1_at	1.72	0.00994971	0.00422793	ZNF572	Homo sapiens zinc finger protein 572 (ZNF572), mRNA
Ssc.27409.1.S1_at	1.72	1.26e-08	4.39e-08
Ssc.30897.1.A1_at	1.72	3.11e-05	2.65e-05	PLCH1	Homo sapiens phospholipase C, eta 1 (PLCH1), transcript variant 3, mRNA
Ssc.7346.1.A1_at	1.72	2.7e-07	4.79e-07	RPL31	Homo sapiens ribosomal protein L31 (RPL31), transcript variant 2, mRNA
Ssc.90.1.S1_at	1.72	1.47e-06	1.95e-06	CHI3L1	chitinase 3-like 1 (cartilage glycoprotein-39)
Ssc.19206.2.S1_at	1.71	6.2e-08	1.5e-07	PARP6	poly (ADP-ribose) polymerase family, member 6
Ssc.22588.1.S1_at	1.71	1.42e-07	2.84e-07	Gabarapl1	Mus musculus gamma-aminobutyric acid (GABA(A)) receptor-associated protein-like 1 (Gabarapl1), mRNA
Ssc.20570.1.S1_at	1.7	2.45e-08	7.15e-08	ACAD11	acyl-Coenzyme A dehydrogenase family, member 11
Ssc.25882.1.S1_at	1.7	5.68e-08	1.4e-07	SSPN	sarcospan (Kras oncogene-associated gene)
Ssc.26326.1.S1_at	1.7	0.0247252	0.00947162	CYP3A4	cytochrome P450, family 3, subfamily A, polypeptide 4
Ssc.26539.1.S1_at	1.7	0.000126147	8.84e-05	LOX	Homo sapiens lysyl oxidase (LOX), mRNA
Ssc.26680.1.A1_at	1.7	3.59e-07	6.02e-07
Ssc.27075.1.A1_at	1.7	6.63e-06	7.16e-06	LOC100155837	PREDICTED: Sus scrofa hypothetical protein LOC100155837 (LOC100155837), mRNA
Ssc.30024.1.A1_at	1.7	5.45e-07	8.57e-07	ARHGEF19	Rho guanine nucleotide exchange factor (GEF) 19
Ssc.8030.1.A1_at	1.7	0.000386385	0.000238484	LOC100130195	PREDICTED: Homo sapiens hypothetical protein LOC100130195 (LOC100130195), mRNA
Ssc.11382.1.S1_at	1.69	4.43e-05	3.56e-05	SERINC1	Serine incorporator 1 (Tumor differentially expressed protein 2)(Tumor differentially expressed 1 protein-like) [Source:UniProtKB/Swiss-Prot;Acc:Q9NRX5]
Ssc.13481.1.A1_at	1.69	3.56e-08	9.57e-08	SGSM1	small G protein signaling modulator 1
Ssc.14092.1.S1_a_at	1.69	2.53e-08	7.33e-08	BUD13	BUD13 homolog [Source:UniProtKB/Swiss-Prot;Acc:Q9BRD0]
Ssc.21294.1.S1_at	1.69	1.52e-08	5.04e-08	ZCCHC6	zinc finger, CCHC domain containing 6
Ssc.24421.1.S1_at	1.69	0.0109279	0.00460521	C12orf35	chromosome 12 open reading frame 35
Ssc.13332.1.A1_at	1.68	3.87e-12	1.72e-10	KIAA1429	KIAA1429
Ssc.19181.1.S1_at	1.68	8.72e-05	6.39e-05	ATAD4	ATPase family, AAA domain containing 4
Ssc.21626.2.S1_at	1.68	0.00385938	0.00181696	GAS1	growth arrest-specific 1
Ssc.4174.1.S1_at	1.68	4.44e-11	7.96e-10	ARHGAP12	Rho GTPase activating protein 12
Ssc.4368.3.S1_at	1.68	0.00137094	0.000734519	FBXO32	Homo sapiens F-box protein 32 (FBXO32), transcript variant 1, mRNA
Ssc.4632.1.A1_at	1.68	1.11e-06	1.54e-06	ARHGEF3	Homo sapiens Rho guanine nucleotide exchange factor (GEF) 3 (ARHGEF3), transcript variant 2, mRNA
Ssc.9236.1.A1_at	1.68	9.34e-07	1.34e-06	TPM2	Homo sapiens tropomyosin 2 (beta) (TPM2), transcript variant 3, mRNA
Ssc.13978.1.S1_at	1.67	5.48e-10	4.46e-09	CCDC28A	coiled-coil domain containing 28A
Ssc.17071.1.A1_at	1.67	1.54e-08	5.07e-08	HECA	headcase homolog (Drosophila)
Ssc.18509.1.S1_at	1.67	3.69e-10	3.56e-09	TMEM42	transmembrane protein 42
Ssc.19431.1.S1_at	1.67	0.000130864	9.12e-05	ENPP3	ectonucleotide pyrophosphatase/phosphodiesterase 3
Ssc.21324.1.S1_at	1.67	2.92e-06	3.51e-06	MTCP1	mature T-cell proliferation 1
Ssc.2993.3.S1_at	1.67	9.43e-11	1.34e-09	C1orf199	Homo sapiens chromosome 1 open reading frame 199 (C1orf199), non-coding RNA
Ssc.17018.1.S1_at	1.66	2.32e-10	2.58e-09	CNR1	cannabinoid receptor 1 (brain)
Ssc.18146.1.A1_at	1.66	3.47e-05	2.9e-05	E230019M04Rik	Mus musculus RIKEN cDNA E230019M04 gene (E230019M04Rik), mRNA
Ssc.1887.1.S1_at	1.66	1.74e-06	2.25e-06	YPEL3	yippee-like 3 (Drosophila)
Ssc.19163.1.S1_at	1.66	6.54e-06	7.08e-06	MXI1	MAX interactor 1
Ssc.19174.1.A1_at	1.66	9.88e-07	1.4e-06	PER2	period homolog 2 (Drosophila)
Ssc.19248.1.S1_at	1.66	3.02e-06	3.62e-06	COG2	Conserved oligomeric Golgi complex subunit 2 (COG complex subunit 2)(Component of oligomeric Golgi complex 2)(Low density lipoprotein receptor defect C-complementing protein) [Source:UniProtKB/Swiss-Prot;Acc:Q14746]
Ssc.21972.1.A1_at	1.66	1.13e-06	1.56e-06	Tcp11l2	Mus musculus t-complex 11 (mouse) like 2 (Tcp11l2), mRNA
Ssc.26315.1.S1_at	1.66	4.17e-10	3.84e-09	AMN1	Homo sapiens antagonist of mitotic exit network 1 homolog (S. cerevisiae) (AMN1), transcript variant 2, transcribed RNA
Ssc.26565.1.A1_at	1.66	7.39e-07	1.1e-06	C14orf145	chromosome 14 open reading frame 145
Ssc.9170.1.A1_at	1.66	4.81e-05	3.84e-05	PRKD1	protein kinase D1
Ssc.11881.1.A1_a_at	1.65	0.000191299	0.000127896	APPL1	adaptor protein, phosphotyrosine interaction, PH domain and leucine zipper containing 1
Ssc.12416.1.S1_at	1.65	0.0191485	0.00758126	FNBP4	formin binding protein 4
Ssc.12430.1.S1_at	1.65	1.52e-06	2.01e-06	PRKCZ	protein kinase C, zeta
Ssc.20300.1.S1_at	1.65	3.22e-10	3.25e-09	KIAA0323	KIAA0323
Ssc.23799.1.S1_at	1.65	7.62e-05	5.7e-05	ITB6	Integrin beta-6 Precursor [Source:UniProtKB/Swiss-Prot;Acc:Q1RPR6]
Ssc.24357.1.A1_at	1.65	7.59e-05	5.68e-05
Ssc.24696.2.S1_at	1.65	4.13e-10	3.83e-09	IRS2	insulin receptor substrate 2
Ssc.2967.1.S1_at	1.65	0.00335794	0.0016027	PRDM5	PR domain containing 5
Ssc.324.3.S1_a_at	1.65	4.74e-06	5.34e-06	JAK2	Janus kinase 2 (a protein tyrosine kinase)
Ssc.4368.1.S1_at	1.65	0.000986355	0.000549598	FBXO32	F-box protein 32
Ssc.5491.1.S1_at	1.65	1.35e-09	8.6e-09	March8	Mus musculus membrane-associated ring finger (C3HC4) 8 (March8), mRNA
Ssc.8314.1.A1_at	1.65	1.59e-07	3.08e-07	TMEM17	transmembrane protein 17
Ssc.8562.3.A1_at	1.65	9.23e-07	1.33e-06	CTGF	connective tissue growth factor
Ssc.12023.2.S1_at	1.64	0.000465322	0.000281289	CCDC14	coiled-coil domain containing 14
Ssc.12622.1.A1_a_at	1.64	7.43e-09	2.99e-08	AUH	AU RNA binding protein/enoyl-Coenzyme A hydratase
Ssc.1527.2.A1_at	1.64	1.15e-05	1.14e-05	Slc20a1	Mus musculus solute carrier family 20, member 1 (Slc20a1), mRNA
Ssc.15544.1.A1_at	1.64	8.38e-09	3.25e-08	TCTN2	Homo sapiens tectonic family member 2 (TCTN2), transcript variant 2, mRNA
Ssc.21808.1.S1_at	1.64	1.94e-08	6.04e-08	NCRNA00117	non-protein coding RNA 117
Ssc.24221.1.S1_at	1.64	7.4e-05	5.55e-05	PCDH7	protocadherin 7
Ssc.29997.1.A1_at	1.64	0.0118078	0.004932	SMPDL3B	Homo sapiens sphingomyelin phosphodiesterase, acid-like 3B (SMPDL3B), transcript variant 2, mRNA
Ssc.30194.1.A1_at	1.64	2.32e-08	6.84e-08	NAALADL2	N-acetylated alpha-linked acidic dipeptidase-like 2
Ssc.8612.1.A1_at	1.64	7.93e-07	1.17e-06	RIT1	Ras-like without CAAX 1
Ssc.9611.1.A1_at	1.64	1.94e-06	2.46e-06	LOC100047324	PREDICTED: Mus musculus similar to Sesn1 protein, transcript variant 2 (LOC100047324), mRNA
Ssc.991.1.S1_at	1.64	9.68e-09	3.6e-08	C3orf17	Homo sapiens chromosome 3 open reading frame 17 (C3orf17), transcript variant 3, mRNA
Ssc.11079.1.A1_at	1.63	0.00073112	0.00042077	RNASE4	Homo sapiens ribonuclease, RNase A family, 4 (RNASE4), transcript variant 3, mRNA
Ssc.13320.1.A1_at	1.63	6.14e-11	9.95e-10	LOC100132618	PREDICTED: Homo sapiens hypothetical protein LOC100132618 (LOC100132618), mRNA
Ssc.14443.1.S1_at	1.63	1.51e-07	2.98e-07	KIN	KIN, antigenic determinant of recA protein homolog (mouse)
Ssc.1522.1.S1_at	1.63	1.42e-07	2.84e-07	HMGN4	high mobility group nucleosomal binding domain 4
Ssc.25337.1.S1_at	1.63	2.12e-07	3.91e-07	BAZ2B	bromodomain adjacent to zinc finger domain, 2B
Ssc.25441.2.S1_a_at	1.63	5.44e-09	2.39e-08	C12orf35	chromosome 12 open reading frame 35
Ssc.26642.1.S1_at	1.63	7.89e-06	8.3e-06	hTIF1	tripartite motif-containing 24
Ssc.27184.1.S1_at	1.63	3.97e-09	1.9e-08	NISCH	nischarin
Ssc.30334.1.A1_at	1.63	0.000105992	7.6e-05	CYP3A4	cytochrome P450, family 3, subfamily A, polypeptide 4
Ssc.3047.1.S1_at	1.63	1.29e-08	4.42e-08	YPEL5	Homo sapiens yippee-like 5 (Drosophila) (YPEL5), transcript variant 1, mRNA
Ssc.5603.1.S1_at	1.63	8.43e-08	1.92e-07	LANCL2	LanC lantibiotic synthetase component C-like 2 (bacterial)
Ssc.6507.3.S1_a_at	1.63	5.29e-08	1.32e-07	SNORD65	Homo sapiens small nucleolar RNA, C/D box 65 (SNORD65), non-coding RNA
Ssc.8804.1.A1_at	1.63	4.57e-06	5.19e-06	TRUB1	TruB pseudouridine (psi) synthase homolog 1 (E. coli)
Ssc.9707.1.A1_at	1.63	0.00608692	0.00273535	BTG2	BTG family, member 2
Ssc.11439.1.A1_at	1.62	0.00193285	0.000987758	TMEM26	transmembrane protein 26
Ssc.18449.1.S1_at	1.62	2.3e-14	4.06e-12	UNC84B	unc-84 homolog B (C. elegans)
Ssc.19443.1.S1_at	1.62	3.8e-08	1e-07	ING4	Homo sapiens inhibitor of growth family, member 4 (ING4), transcript variant 6, mRNA
Ssc.25441.2.S1_at	1.62	5.36e-10	4.4e-09	C12orf35	chromosome 12 open reading frame 35
Ssc.44.1.S1_at	1.62	0.000119969	8.47e-05	ITGB3	integrin, beta 3 (platelet glycoprotein IIIa, antigen CD61)
Ssc.6623.1.S1_at	1.62	9.95e-06	1.01e-05	LOC100152884	PREDICTED: Sus scrofa similar to Protein NipSnap homolog 3A (NipSnap3A) (NipSnap4) (Target for Salmonella secreted protein C) (TassC) (LOC100152884), mRNA
Ssc.19181.2.A1_at	1.61	0.000109192	7.8e-05	ATAD4	ATPase family, AAA domain containing 4
Ssc.20175.1.S1_at	1.61	2.24e-14	4.06e-12	IGF1R	insulin-like growth factor 1 receptor
Ssc.20258.1.S1_at	1.61	8.21e-07	1.2e-06	ARHGAP28	Homo sapiens Rho GTPase activating protein 28 (ARHGAP28), transcript variant 1, mRNA
Ssc.21221.1.S1_at	1.61	0.00274395	0.00134785	Lsm11	Mus musculus U7 snRNP-specific Sm-like protein LSM11 (Lsm11), mRNA
Ssc.22085.1.S1_at	1.61	1.58e-06	2.08e-06	MYNN	myoneurin
Ssc.2639.1.S1_at	1.61	1.25e-08	4.34e-08	POLR3C	polymerase (RNA) III (DNA directed) polypeptide C (62kD)
Ssc.26783.1.S1_at	1.61	0.00943625	0.00403453	C15orf33	chromosome 15 open reading frame 33
Ssc.29492.1.A1_at	1.61	8.42e-05	6.21e-05	PCDH7	protocadherin 7
Ssc.29642.1.A1_at	1.61	7.97e-06	8.35e-06	LOC100153912	PREDICTED: Sus scrofa similar to single-strand selective monofunctional uracil DNA glycosylase (LOC100153912), mRNA
Ssc.30919.1.A1_at	1.61	7e-05	5.3e-05	MYST4	MYST histone acetyltransferase (monocytic leukemia) 4
Ssc.4808.1.S1_at	1.61	3.84e-10	3.66e-09	C7orf41	chromosome 7 open reading frame 41
Ssc.5393.1.A1_at	1.61	8.86e-07	1.28e-06	LOC100130262	PREDICTED: Homo sapiens hypothetical protein LOC100130262 (LOC100130262), mRNA
Ssc.9781.1.S1_at	1.61	2.66e-07	4.73e-07	SERPINE1	serpin peptidase inhibitor, clade E (nexin, plasminogen activator inhibitor type 1), member 1
Ssc.14284.1.A1_at	1.6	2.8e-05	2.42e-05	ZNF436	zinc finger protein 436
Ssc.17121.1.S1_at	1.6	1.59e-06	2.08e-06	TWIST1	twist homolog 1 (Drosophila)
Ssc.21291.1.A1_at	1.6	2.41e-07	4.34e-07	FLJ10038	Homo sapiens hypothetical protein FLJ10038 (FLJ10038), non-coding RNA
Ssc.21735.1.S1_at	1.6	1.26e-08	4.37e-08	NPHP1	Homo sapiens nephronophthisis 1 (juvenile) (NPHP1), transcript variant 4, mRNA
Ssc.30404.1.A1_at	1.6	9.9e-08	2.19e-07	KIAA0586	KIAA0586
Ssc.4118.2.S1_at	1.6	0.00339821	0.00161873	LOC728264	Homo sapiens hypothetical LOC728264 (LOC728264), non-coding RNA
Ssc.6908.1.A1_at	1.6	2.21e-05	1.98e-05	IQCB1	IQ motif containing B1
Ssc.9208.1.A1_at	1.6	1.39e-09	8.74e-09	ANKRD10	ankyrin repeat domain 10
Ssc.103.1.S1_at	1.59	0.0023484	0.00117799	PPP2R2B	Homo sapiens protein phosphatase 2 (formerly 2A), regulatory subunit B, beta isoform (PPP2R2B), transcript variant 7, mRNA
Ssc.12628.1.A1_at	1.59	0.000896244	0.000503736	NAALADL2	N-acetylated alpha-linked acidic dipeptidase-like 2
Ssc.12764.1.A1_at	1.59	1.13e-09	7.39e-09	LOC100156657	PREDICTED: Sus scrofa hypothetical protein LOC100156657 (LOC100156657), mRNA
Ssc.15415.1.S1_at	1.59	2.3e-06	2.86e-06	ZFYVE27	zinc finger, FYVE domain containing 27
Ssc.17862.1.A1_at	1.59	1.67e-09	9.87e-09	SRPK2	Homo sapiens SFRS protein kinase 2 (SRPK2), transcript variant 1, mRNA
Ssc.1882.1.S1_at	1.59	6.65e-09	2.77e-08	FGFR2	Homo sapiens fibroblast growth factor receptor 2 (FGFR2), transcript variant 8, mRNA
Ssc.19206.1.A1_at	1.59	1.49e-07	2.96e-07	PARP8	Poly [ADP-ribose] polymerase 8 (PARP-8)(EC 2.4.2.30) [Source:UniProtKB/Swiss-Prot;Acc:Q8N3A8]
Ssc.21237.1.S1_at	1.59	2.43e-07	4.38e-07	STON1	stonin 1
Ssc.21817.1.S1_at	1.59	0.0109572	0.00461552	LOC730074	PREDICTED: Homo sapiens hypothetical LOC730074 (LOC730074), mRNA
Ssc.30728.1.S1_at	1.59	1.35e-07	2.74e-07	SLC43A3	solute carrier family 43, member 3
Ssc.8075.1.A1_at	1.59	9.89e-11	1.38e-09
Ssc.10320.1.A1_at	1.58	1.53e-05	1.45e-05	DGKE	diacylglycerol kinase, epsilon 64kDa
Ssc.11061.1.S1_at	1.58	3.61e-08	9.63e-08	LOC100128919	PREDICTED: Homo sapiens misc_RNA (LOC100128919), miscRNA
Ssc.13553.1.A1_at	1.58	1.54e-07	3.02e-07	GNA14	guanine nucleotide binding protein (G protein), alpha 14
Ssc.16055.1.S1_at	1.58	1.86e-05	1.71e-05	CD59	Homo sapiens CD59 molecule, complement regulatory protein (CD59), transcript variant 8, mRNA
Ssc.27333.1.A1_at	1.58	0.0187713	0.00744713	SLC2A12	solute carrier family 2 (facilitated glucose transporter), member 12
Ssc.28182.1.A1_at	1.58	1.1e-08	3.97e-08	MAP3K12	mitogen-activated protein kinase kinase kinase 12
Ssc.7912.1.A1_at	1.58	1.71e-08	5.5e-08	Ccdc45	Mus musculus coiled-coil domain containing 45 (Ccdc45), mRNA
Ssc.10760.1.A1_at	1.57	9.4e-05	6.83e-05	THNSL1	threonine synthase-like 1 (S. cerevisiae)
Ssc.1257.3.S1_at	1.57	9.36e-09	3.52e-08	PIK3IP1	phosphoinositide-3-kinase interacting protein 1
Ssc.20236.1.A1_at	1.57	0.000171987	0.000116325
Ssc.2132.1.S1_a_at	1.57	6.92e-05	5.26e-05	RPS6KA5	ribosomal protein S6 kinase, 90kDa, polypeptide 5
Ssc.23003.1.S1_a_at	1.57	6.08e-05	4.71e-05
Ssc.23827.1.A1_at	1.57	1.69e-08	5.47e-08
Ssc.26714.1.S1_at	1.57	0.00313876	0.00151225	C3orf17	Homo sapiens chromosome 3 open reading frame 17 (C3orf17), transcript variant 3, mRNA
Ssc.28570.1.S1_at	1.57	0.0010789	0.000594491	C3orf33	chromosome 3 open reading frame 33
Ssc.31100.1.A1_at	1.57	3.67e-09	1.79e-08	STAMBP	Homo sapiens STAM binding protein (STAMBP), transcript variant 2, mRNA
Ssc.8989.1.A1_at	1.57	2.23e-11	5.02e-10
Ssc.13221.1.A1_at	1.56	0.000590619	0.00034791
Ssc.1554.2.S1_at	1.56	1.62e-10	1.94e-09	ZNF395	zinc finger protein 395
Ssc.17299.1.A1_at	1.56	0.000155955	0.000106621	MTMR11	myotubularin related protein 11
Ssc.18899.1.A1_at	1.56	4.14e-11	7.63e-10	TTC17	Tetratricopeptide repeat protein 17 (TPR repeat protein 17) [Source:UniProtKB/Swiss-Prot;Acc:Q96AE7]
Ssc.19242.1.A1_at	1.56	1.52e-05	1.44e-05	TMEM133	transmembrane protein 133
Ssc.19603.2.S1_at	1.56	5.72e-05	4.47e-05	KATNAL1	katanin p60 subunit A-like 1
Ssc.25229.1.S1_at	1.56	1.55e-09	9.43e-09	C15orf57	chromosome 15 open reading frame 57
Ssc.26591.1.S1_at	1.56	1.27e-11	3.37e-10	CYLD	cylindromatosis (turban tumor syndrome)
Ssc.26623.1.S1_at	1.56	4.07e-05	3.33e-05	NPHP1	Homo sapiens nephronophthisis 1 (juvenile) (NPHP1), transcript variant 4, mRNA
Ssc.29341.1.A1_at	1.56	0.0017287	0.000896201	FBXL4	F-box and leucine-rich repeat protein 4
Ssc.29788.1.A1_at	1.56	0.00182701	0.000939372
Ssc.30704.1.S1_at	1.56	0.00217872	0.00110235	TSHZ1	teashirt zinc finger homeobox 1
Ssc.30810.1.S1_at	1.56	2.16e-05	1.95e-05	MITF	microphthalmia-associated transcription factor
Ssc.31124.1.S1_at	1.56	2.1e-06	2.65e-06	COL14A1	collagen, type XIV, alpha 1
Ssc.4036.1.S1_at	1.56	5.76e-10	4.61e-09	MED21	mediator complex subunit 21
Ssc.4679.1.S1_at	1.56	0.00330334	0.0015782	ANG	angiogenin, ribonuclease, RNase A family, 5
Ssc.5514.1.A1_at	1.56	2.29e-06	2.85e-06
Ssc.7755.1.A1_at	1.56	1.24e-06	1.68e-06	LOC100130415	PREDICTED: Homo sapiens similar to PRO2751 (LOC100130415), mRNA
Ssc.8191.1.A1_at	1.56	1.37e-05	1.32e-05	FBXO48	Homo sapiens F-box protein 48 (FBXO48), mRNA
Ssc.8203.1.S1_at	1.56	0.00316676	0.0015229	EPHX1	epoxide hydrolase 1, microsomal (xenobiotic)
Ssc.17839.1.S1_at	1.55	3.37e-08	9.22e-08	CRADD	CASP2 and RIPK1 domain containing adaptor with death domain
Ssc.26150.1.S1_at	1.55	2.8e-06	3.38e-06	FAM149B1	family with sequence similarity 149, member B1
Ssc.30052.1.A1_at	1.55	3.36e-05	2.82e-05	ZNF613	Homo sapiens zinc finger protein 613 (ZNF613), transcript variant 1, mRNA
Ssc.4665.1.S1_at	1.55	1.14e-05	1.13e-05	THNSL2	threonine synthase-like 2 (S. cerevisiae)
Ssc.8683.1.S1_at	1.55	8.49e-05	6.26e-05	PLN	Homo sapiens phospholamban (PLN), mRNA
Ssc.10194.1.A1_at	1.54	6.83e-11	1.06e-09
Ssc.10328.1.A1_at	1.54	5.48e-08	1.36e-07	ARHGAP28	Homo sapiens Rho GTPase activating protein 28 (ARHGAP28), transcript variant 1, mRNA
Ssc.12938.1.A1_at	1.54	5.82e-09	2.51e-08	RASAL2	RAS protein activator like 2
Ssc.16056.1.S1_at	1.54	0.00503249	0.00230645	GPD2	glycerol-3-phosphate dehydrogenase 2 (mitochondrial)
Ssc.18625.1.S1_at	1.54	3.6e-05	3e-05	BCL11A	B-cell CLL/lymphoma 11A (zinc finger protein)
Ssc.19823.1.A1_at	1.54	7.99e-08	1.84e-07	ABLIM1	actin binding LIM protein 1
Ssc.21132.1.S1_at	1.54	8.25e-05	6.1e-05
Ssc.24556.1.S1_at	1.54	1.35e-07	2.75e-07	SLC35F5	Solute carrier family 35 member F5 (Hepatitis C virus NS5A-transactivated protein 3)(HCV NS5A-transactivated protein 3) [Source:UniProtKB/Swiss-Prot;Acc:Q8WV83]
Ssc.24649.1.A1_at	1.54	3.75e-08	9.93e-08	CHURC1	churchill domain containing 1
Ssc.24696.1.S1_at	1.54	4.66e-10	4.09e-09	IRS2	insulin receptor substrate 2
Ssc.24969.1.S1_at	1.54	7.17e-06	7.63e-06	ZMAT1	zinc finger, matrin type 1
Ssc.25164.1.S1_at	1.54	0.00338746	0.0016144	DUSP6	dual specificity phosphatase 6
Ssc.25836.1.S1_at	1.54	4.32e-16	2.79e-13	SEMA3C	Homo sapiens sema domain, immunoglobulin domain (Ig), short basic domain, secreted, (semaphorin) 3C (SEMA3C), mRNA
Ssc.2682.1.S1_at	1.54	4.53e-06	5.15e-06	TSC22D3	Homo sapiens TSC22 domain family, member 3 (TSC22D3), transcript variant 3, mRNA
Ssc.27560.1.S1_at	1.54	3.47e-05	2.9e-05	Serpinc1	Mus musculus serine (or cysteine) peptidase inhibitor, clade C (antithrombin), member 1 (Serpinc1), mRNA
Ssc.29678.1.S1_at	1.54	6.74e-05	5.15e-05	TSHZ2	teashirt zinc finger homeobox 2
Ssc.30649.1.A1_at	1.54	6.14e-06	6.7e-06	ZCCHC7	zinc finger, CCHC domain containing 7
Ssc.5005.1.S1_at	1.54	2.98e-05	2.56e-05	C9orf127	chromosome 9 open reading frame 127
Ssc.6355.1.S1_at	1.54	7.16e-08	1.68e-07
Ssc.9332.1.A1_at	1.54	2.68e-06	3.25e-06	MID2	Homo sapiens midline 2 (MID2), transcript variant 2, mRNA,The record has been replaced by NM_052817.2
Ssc.10488.1.A1_at	1.53	0.0114698	0.00480533
Ssc.12416.1.S1_a_at	1.53	0.0174248	0.00697004	FNBP4	formin binding protein 4
Ssc.1745.1.A1_at	1.53	0.000537929	0.000320282	TCF4	transcription factor 4
Ssc.19586.2.A1_at	1.53	1.09e-09	7.13e-09	C1orf210	chromosome 1 open reading frame 210
Ssc.21818.1.A1_at	1.53	3.04e-09	1.54e-08	C7orf55	chromosome 7 open reading frame 55
Ssc.25242.2.S1_at	1.53	0.0135529	0.00558505	EHF	ets homologous factor
Ssc.26882.2.A1_at	1.53	0.00954164	0.0040724	CEP63	centrosomal protein 63kDa
Ssc.27198.1.A1_at	1.53	0.000274853	0.000175828	ASB3	Homo sapiens ankyrin repeat and SOCS box-containing 3 (ASB3), transcript variant 2, mRNA
Ssc.29090.1.A1_at	1.53	1.49e-07	2.94e-07	SASH1	SAM and SH3 domain containing 1
Ssc.2911.1.A1_at	1.53	1.25e-10	1.61e-09	YTHDC1	YTH domain containing 1
Ssc.29746.1.A1_at	1.53	0.000606105	0.000356058	TSHZ1	teashirt zinc finger homeobox 1
Ssc.30871.1.A1_at	1.53	1.28e-05	1.24e-05	TP53INP1	Homo sapiens tumor protein p53 inducible nuclear protein 1 (TP53INP1), transcript variant 2, mRNA
Ssc.6219.1.A1_at	1.53	3.68e-11	7.05e-10	GLDN	gliomedin
Ssc.7777.1.A1_at	1.53	2.27e-08	6.76e-08	LOC100129563	PREDICTED: Homo sapiens misc_RNA (LOC100129563), miscRNA
Ssc.8224.1.S1_at	1.53	0.00357669	0.00169334	LOX	lysyl oxidase
Ssc.8710.1.A1_at	1.53	5.67e-09	2.47e-08	SLC4A7	solute carrier family 4, sodium bicarbonate cotransporter, member 7
Ssc.10232.1.A1_at	1.52	3.62e-05	3.01e-05	MYLIP	myosin regulatory light chain interacting protein
Ssc.11096.1.S1_at	1.52	2.25e-05	2.01e-05	OXCT1	3-oxoacid CoA transferase 1
Ssc.11302.1.S1_at	1.52	0.00031426	0.000198393	COL3A1	collagen, type III, alpha 1
Ssc.11571.1.S1_at	1.52	6.85e-07	1.03e-06	RPUSD4	Homo sapiens RNA pseudouridylate synthase domain containing 4 (RPUSD4), transcript variant 2, mRNA
Ssc.12349.1.A1_at	1.52	0.000166698	0.000113247	KIAA1609	Homo sapiens KIAA1609 (KIAA1609), mRNA
Ssc.12622.2.A1_a_at	1.52	9.89e-08	2.19e-07	AUH	AU RNA binding protein/enoyl-Coenzyme A hydratase
Ssc.12911.1.A1_a_at	1.52	0.0108126	0.00456059	LOC100157182	PREDICTED: Sus scrofa similar to thymic stromal co-transporter (LOC100157182), mRNA
Ssc.14277.1.A1_at	1.52	0.00328267	0.00157026
Ssc.1808.1.S1_at	1.52	0.00073184	0.000420983
Ssc.19603.1.S1_at	1.52	9.15e-12	2.89e-10	KATNAL1	katanin p60 subunit A-like 1
Ssc.20685.1.S1_at	1.52	0.000760482	0.000436035	BCL2	B-cell CLL/lymphoma 2
Ssc.22369.1.A1_at	1.52	0.00423713	0.00197654	NR3C1	Homo sapiens nuclear receptor subfamily 3, group C, member 1 (glucocorticoid receptor) (NR3C1), transcript variant 7, mRNA
Ssc.24804.1.S1_at	1.52	0.000524124	0.000312928	ZNF514	Homo sapiens zinc finger protein 514 (ZNF514), mRNA
Ssc.2542.1.S1_at	1.52	1.48e-06	1.96e-06	TRPM4	transient receptor potential cation channel, subfamily M, member 4
Ssc.26573.1.S1_at	1.52	1.01e-09	6.77e-09	RALGPS2	Ral GEF with PH domain and SH3 binding motif 2
Ssc.29801.1.A1_at	1.52	0.000208432	0.000137922
Ssc.30444.1.A1_at	1.52	4.69e-06	5.29e-06
Ssc.4389.1.A1_at	1.52	1.35e-07	2.75e-07	FKBP1B	Homo sapiens FK506 binding protein 1B, 12.6 kDa (FKBP1B), transcript variant 2, mRNA
Ssc.6014.1.S1_at	1.52	2.48e-08	7.24e-08	TOR	RAR-related orphan receptor C
Ssc.6765.1.S1_at	1.52	6.97e-05	5.29e-05	SCIN	Homo sapiens scinderin (SCIN), transcript variant 1, mRNA
Ssc.8261.1.A1_at	1.52	6.39e-05	4.92e-05	CYP2C18	Homo sapiens cytochrome P450, family 2, subfamily C, polypeptide 18 (CYP2C18), transcript variant 2, mRNA
Ssc.884.2.S1_a_at	1.52	3.41e-06	4.01e-06	CMBL	carboxymethylenebutenolidase homolog (Pseudomonas)
Ssc.10308.1.A1_at	1.51	1.78e-08	5.65e-08	PCMTD1	protein-L-isoaspartate (D-aspartate) O-methyltransferase domain containing 1
Ssc.1162.1.S1_at	1.51	6.5e-13	5.23e-11	MDM4	Homo sapiens Mdm4 p53 binding protein homolog (mouse) (MDM4), transcript variant 2, transcribed RNA
Ssc.13604.1.A1_at	1.51	0.00141019	0.000752839	HMGCS1	Homo sapiens 3-hydroxy-3-methylglutaryl-Coenzyme A synthase 1 (soluble) (HMGCS1), transcript variant 2, mRNA
Ssc.13657.1.A1_at	1.51	2.64e-06	3.21e-06	IKZF2	IKAROS family zinc finger 2 (Helios)
Ssc.16910.2.S1_at	1.51	0.0364496	0.0133226	ROD1	ROD1 regulator of differentiation 1 (S. pombe)
Ssc.18546.1.S1_at	1.51	9.81e-06	1e-05	CRIM1	cysteine rich transmembrane BMP regulator 1 (chordin-like)
Ssc.21111.1.S1_at	1.51	2.93e-06	3.52e-06
Ssc.21219.1.S1_at	1.51	1.45e-06	1.93e-06	PABPN1	poly(A) binding protein, nuclear 1
Ssc.21735.1.S1_s_at	1.51	1.05e-06	1.47e-06	NPHP1	Homo sapiens nephronophthisis 1 (juvenile) (NPHP1), transcript variant 4, mRNA
Ssc.2336.1.A1_at	1.51	0.00108679	0.000598501	TOX	thymocyte selection-associated high mobility group box
Ssc.2472.1.S1_at	1.51	1.58e-05	1.49e-05	CYB5D2	Homo sapiens cytochrome b5 domain containing 2 (CYB5D2), transcript variant 3, transcribed RNA
Ssc.25938.1.A1_at	1.51	0.000150413	0.000103124	PXMP3	peroxisomal membrane protein 3, 35kDa
Ssc.2688.1.S1_at	1.51	0.000248032	0.000160668	MICALL2	MICAL-like 2
Ssc.30893.1.A1_at	1.51	2.34e-05	2.07e-05	GULP1	GULP, engulfment adaptor PTB domain containing 1
Ssc.11316.1.A1_at	-1.51	6e-07	9.31e-07
Ssc.11321.1.S1_at	-1.51	2.84e-06	3.43e-06	PRKM7	mitogen-activated protein kinase 7
Ssc.11869.1.A1_at	-1.51	5.96e-05	4.63e-05	HPS6	Hermansky-Pudlak syndrome 6
Ssc.12327.3.A1_at	-1.51	1.7e-05	1.58e-05
Ssc.13167.1.A1_at	-1.51	0.000274886	0.000175828	FLJ36031	Homo sapiens hypothetical protein FLJ36031 (FLJ36031), mRNA
Ssc.13222.1.A1_at	-1.51	1.7e-06	2.2e-06	FLJ10563	chromosome 14 open reading frame 104
Ssc.1725.1.S1_at	-1.51	4.52e-10	3.99e-09	SLC25A12	Calcium-binding mitochondrial carrier protein Aralar1 (Mitochondrial aspartate glutamate carrier 1)(Solute carrier family 25 member 12) [Source:UniProtKB/Swiss-Prot;Acc:O75746]
Ssc.17852.1.S1_at	-1.51	0.000284437	0.000181393	IQCC	IQ domain-containing protein C [Source:UniProtKB/Swiss-Prot;Acc:Q4KMZ1]
Ssc.21153.1.S1_at	-1.51	3.4e-06	4e-06	ICMT	isoprenylcysteine carboxyl methyltransferase
Ssc.21962.1.A1_at	-1.51	9.35e-08	2.09e-07	LETM1	leucine zipper-EF-hand containing transmembrane protein 1
Ssc.23154.1.S1_at	-1.51	1.87e-08	5.86e-08	MKI67IP	MKI67 (FHA domain) interacting nucleolar phosphoprotein
Ssc.24278.1.A1_at	-1.51	2.81e-11	5.92e-10	THOC1	THO complex 1
Ssc.2643.2.S1_at	-1.51	7.42e-07	1.1e-06
Ssc.26635.1.S1_at	-1.51	1.76e-05	1.63e-05	Larp5	Mus musculus La ribonucleoprotein domain family, member 5 (Larp5), mRNA
Ssc.27544.1.S1_at	-1.51	3.1e-08	8.62e-08	LOC152217	Homo sapiens hypothetical LOC152217 (LOC152217), non-coding RNA
Ssc.2847.1.S1_at	-1.51	2.2e-05	1.97e-05	ANKRD9	Ankyrin repeat domain-containing protein 9 [Source:UniProtKB/Swiss-Prot;Acc:Q96BM1]
Ssc.2928.1.S1_at	-1.51	0.000792392	0.00045299	ARMC8	armadillo repeat containing 8
Ssc.30455.1.A1_at	-1.51	9.5e-07	1.35e-06	CCNJ	Homo sapiens cyclin J (CCNJ), transcript variant 3, mRNA
Ssc.31160.1.A1_s_at	-1.51	0.00272772	0.0013409	ATP6V1C2	ATPase, H+ transporting, lysosomal 42kDa, V1 subunit C2
Ssc.3447.1.S1_at	-1.51	3.52e-07	5.92e-07	ULK3	unc-51-like kinase 3 (C. elegans)
Ssc.4086.1.S1_at	-1.51	1.14e-11	3.19e-10	YWHAG	tyrosine 3-monooxygenase/tryptophan 5-monooxygenase activation protein, gamma polypeptide
Ssc.4712.1.S1_at	-1.51	8.48e-07	1.24e-06	PTPMT1	Homo sapiens protein tyrosine phosphatase, mitochondrial 1 (PTPMT1), transcript variant 2, mRNA
Ssc.4999.2.S1_at	-1.51	1.28e-05	1.24e-05	LOC100155615	PREDICTED: Sus scrofa similar to vasopressin-induced protein, 32kDa, transcript variant 1 (LOC100155615), mRNA
Ssc.7444.1.A1_at	-1.51	0.000987676	0.000550176	CREM	cAMP responsive element modulator
Ssc.8347.1.A1_at	-1.51	0.00024623	0.000159607	ITGAE	integrin, alpha E (antigen CD103, human mucosal lymphocyte antigen 1; alpha polypeptide)
Ssc.10226.1.A3_at	-1.52	4.8e-06	5.39e-06	RHOB	ras homolog gene family, member B
Ssc.13110.1.S1_at	-1.52	0.00579686	0.00261592	ZNF664	Zinc finger protein 664 (Zinc finger protein from organ of Corti) [Source:UniProtKB/Swiss-Prot;Acc:Q8N3J9]
Ssc.14406.1.A1_at	-1.52	1.46e-10	1.77e-09	MRPS6	mitochondrial ribosomal protein S6
Ssc.17595.1.S1_at	-1.52	3.46e-08	9.4e-08	TMCC3	transmembrane and coiled-coil domain family 3
Ssc.1931.1.S1_at	-1.52	4.38e-08	1.12e-07	UBE2N	ubiquitin-conjugating enzyme E2N (UBC13 homolog, yeast)
Ssc.21284.1.S1_at	-1.52	9.05e-08	2.03e-07	TMEM41A	transmembrane protein 41A
Ssc.21722.1.A1_at	-1.52	0.00134025	0.000720667
Ssc.21820.1.A1_at	-1.52	5.58e-05	4.37e-05	NFYC	Homo sapiens nuclear transcription factor Y, gamma (NFYC), transcript variant 5, mRNA
Ssc.23807.1.A1_at	-1.52	2.97e-09	1.51e-08	MRPS18C	mitochondrial ribosomal protein S18C
Ssc.24317.1.A1_at	-1.52	1.75e-08	5.61e-08	EXOSC3	exosome component 3
Ssc.24453.1.A1_at	-1.52	8.61e-06	8.93e-06	INTS6	Homo sapiens integrator complex subunit 6 (INTS6), transcript variant 2, mRNA
Ssc.26307.2.S1_at	-1.52	4.49e-05	3.6e-05	SFRS10	splicing factor, arginine/serine-rich 10 (transformer 2 homolog, Drosophila)
Ssc.26899.1.A1_at	-1.52	0.00150614	0.000796065	se20-10	cytoskeleton associated protein 2
Ssc.28469.1.A1_at	-1.52	1.22e-05	1.2e-05
Ssc.3711.1.S1_at	-1.52	5.25e-10	4.36e-09	NAT11	N-acetyltransferase 11 (GCN5-related, putative)
Ssc.4555.1.S1_at	-1.52	1.19e-05	1.18e-05	C3orf39	chromosome 3 open reading frame 39
Ssc.4967.1.S1_at	-1.52	1.47e-12	8.88e-11	LOC728620	PREDICTED: Homo sapiens misc_RNA (LOC728620), miscRNA
Ssc.4971.1.S1_at	-1.52	2.62e-08	7.53e-08	GRPEL1	GrpE-like 1, mitochondrial (E. coli)
Ssc.6391.1.S1_at	-1.52	6.16e-10	4.81e-09	SLC2A1	solute carrier family 2 (facilitated glucose transporter), member 1
Ssc.6432.1.A1_at	-1.52	1.03e-09	6.85e-09	Egln1	Mus musculus EGL nine homolog 1 (C. elegans) (Egln1), mRNA
Ssc.848.1.S1_at	-1.52	8.68e-08	1.96e-07	TRIP13	thyroid hormone receptor interactor 13
Ssc.8607.1.S1_at	-1.52	1.07e-06	1.49e-06	CUL5	cullin 5
Ssc.9309.1.S1_at	-1.52	2.26e-05	2.02e-05	HES6	hairy and enhancer of split 6 (Drosophila)
Ssc.9380.2.S1_a_at	-1.52	0.00500866	0.00229662	GADD45B	growth arrest and DNA-damage-inducible, beta
Ssc.10772.1.A1_at	-1.53	8.46e-06	8.79e-06	AMMERC1	Alport syndrome, mental retardation, midface hypoplasia and elliptocytosis chromosomal region, gene 1
Ssc.11828.1.A1_at	-1.53	4.48e-05	3.59e-05	STK11	serine/threonine kinase 11
Ssc.13352.1.A1_at	-1.53	1.07e-05	1.07e-05	LOC100041249	PREDICTED: Mus musculus hypothetical protein LOC100041249 (LOC100041249), mRNA
Ssc.13646.1.A1_at	-1.53	0.000374774	0.000232111	ENTPD7	ectonucleoside triphosphate diphosphohydrolase 7
Ssc.13699.1.A1_at	-1.53	1.61e-08	5.25e-08	ST6GALNAC2	Homo sapiens ST6 (alpha-N-acetyl-neuraminyl-2,3-beta-galactosyl-1,3)-N-acetylgalactosaminide alpha-2,6-sialyltransferase 2 (ST6GALNAC2), mRNA
Ssc.15288.1.S1_at	-1.53	0.000108384	7.75e-05	2510003E04Rik	Mus musculus RIKEN cDNA 2510003E04 gene (2510003E04Rik), mRNA
Ssc.16948.1.A1_at	-1.53	1.62e-07	3.12e-07	KIF3A	kinesin family member 3A
Ssc.18485.2.S1_at	-1.53	0.00298722	0.00144933	UBE2K	Homo sapiens ubiquitin-conjugating enzyme E2K (UBC1 homolog, yeast) (UBE2K), transcript variant 3, mRNA
Ssc.19539.1.A1_at	-1.53	7.51e-07	1.12e-06
Ssc.2099.1.S1_at	-1.53	2.24e-06	2.8e-06	KIF23	kinesin family member 23
Ssc.21113.1.A1_at	-1.53	2.46e-09	1.32e-08	LOC100047616	PREDICTED: Mus musculus similar to adenylate kinase 4 (LOC100047616), mRNA
Ssc.22062.1.A1_at	-1.53	0.000640599	0.000374165	Cdadc1	Mus musculus cytidine and dCMP deaminase domain containing 1 (Cdadc1), mRNA
Ssc.22166.1.S1_at	-1.53	1.47e-06	1.95e-06	C17orf71	chromosome 17 open reading frame 71
Ssc.23471.1.A1_at	-1.53	2.25e-07	4.11e-07	YDL201w	methyltransferase like 1
Ssc.27799.1.S1_at	-1.53	4.31e-05	3.48e-05	EFNB2	ephrin-B2
Ssc.28107.1.S1_at	-1.53	2.47e-07	4.45e-07	FRMD8	FERM domain containing 8
Ssc.31172.2.S1_at	-1.53	1.05e-05	1.06e-05	SDC1	syndecan 1
Ssc.4811.1.S1_at	-1.53	2.66e-05	2.31e-05	NECAP1	NECAP endocytosis associated 1
Ssc.5863.1.S1_at	-1.53	8.66e-05	6.36e-05	CDCA8	cell division cycle associated 8
Ssc.6323.1.S1_at	-1.53	1.41e-11	3.55e-10	ADFP	adipose differentiation-related protein
Ssc.6944.1.A1_at	-1.53	9.76e-06	9.95e-06	ALG8	Probable dolichyl pyrophosphate Glc1Man9GlcNAc2 alpha-1,3-glucosyltransferase (EC 2.4.1.-)(Dolichyl-P-Glc:Glc1Man9GlcNAc2-PP-dolichyl glucosyltransferase)(Asparagine-linked glycosylation protein 8) [Source:UniProtKB/Swiss-Prot;Acc:Q9BVK2]
Ssc.7281.1.A1_at	-1.53	7.32e-11	1.11e-09	SFRS10	splicing factor, arginine/serine-rich 10 (transformer 2 homolog, Drosophila)
Ssc.12294.1.A1_at	-1.54	1.58e-06	2.08e-06	DDX19A	DEAD (Asp-Glu-Ala-As) box polypeptide 19A
Ssc.1408.2.S1_at	-1.54	3.54e-05	2.95e-05	cdc19	minichromosome maintenance complex component 2
Ssc.16523.1.S1_at	-1.54	6.43e-09	2.71e-08	CCDC86	coiled-coil domain containing 86
Ssc.16550.1.S1_at	-1.54	1.77e-08	5.62e-08	ABT1	activator of basal transcription 1
Ssc.16990.1.S1_at	-1.54	1.11e-05	1.11e-05	ORC6L	origin recognition complex, subunit 6 like (yeast)
Ssc.18132.1.A1_at	-1.54	0.000418191	0.000255348	HINT3	histidine triad nucleotide binding protein 3
Ssc.21256.1.S2_at	-1.54	0.00109425	0.000602099	LIF	leukemia inhibitory factor (cholinergic differentiation factor)
Ssc.22068.1.S1_at	-1.54	0.00436255	0.00202772	CHAC1	Homo sapiens ChaC, cation transport regulator homolog 1 (E. coli) (CHAC1), transcript variant 2, mRNA
Ssc.24994.1.S1_at	-1.54	1.15e-05	1.14e-05	RSL1D1	ribosomal L1 domain containing 1
Ssc.25336.1.S1_at	-1.54	5.99e-08	1.46e-07	KIAA1430	KIAA1430
Ssc.26340.1.S1_at	-1.54	3.99e-06	4.61e-06	LOC100131612	PREDICTED: Homo sapiens similar to cofactor required for Sp1 transcriptional activation, subunit 8, 34kDa (LOC100131612), mRNA
Ssc.3768.1.S1_at	-1.54	1.96e-07	3.68e-07	LOC100048454	PREDICTED: Mus musculus hypothetical protein LOC100048454 (LOC100048454), mRNA
Ssc.6681.1.A1_at	-1.54	3.67e-07	6.12e-07	DDX39	DEAD (Asp-Glu-Ala-Asp) box polypeptide 39
Ssc.7281.2.A1_at	-1.54	9.49e-10	6.41e-09	SFRS10	splicing factor, arginine/serine-rich 10 (transformer 2 homolog, Drosophila)
Ssc.8671.1.A1_at	-1.54	0.00204274	0.00103926	PI15	peptidase inhibitor 15
Ssc.9208.2.A1_s_at	-1.54	0.00919172	0.00394042	FLJ20093	ankyrin repeat domain 10
Ssc.9463.1.S1_at	-1.54	1.43e-12	8.88e-11	LOC642558	PREDICTED: Homo sapiens similar to FUS interacting protein (serine-arginine rich) 1 (LOC642558), mRNA
Ssc.10048.1.S1_at	-1.55	2.39e-09	1.29e-08	DNAJC25	DnaJ (Hsp40) homolog, subfamily C , member 25
Ssc.1336.1.A1_at	-1.55	1.63e-09	9.76e-09	PL-5283	Homo sapiens PL-5283 protein (PL-5283), mRNA
Ssc.18311.1.S1_at	-1.55	1.83e-06	2.35e-06	ZCCHC2	zinc finger, CCHC domain containing 2
Ssc.18538.1.S1_at	-1.55	0.00025431	0.000164185	RAVER1	ribonucleoprotein, PTB-binding 1
Ssc.18907.1.A1_at	-1.55	4.85e-06	5.44e-06	DNA2	DNA replication helicase 2 homolog (yeast)
Ssc.2208.1.S1_at	-1.55	1.37e-08	4.62e-08	IMP3	IMP3, U3 small nucleolar ribonucleoprotein, homolog (yeast)
Ssc.23549.1.A1_at	-1.55	1.81e-06	2.33e-06	CYorf15B	chromosome Y open reading frame 15B
Ssc.24184.1.S1_at	-1.55	2.71e-05	2.35e-05	GPD1L	glycerol-3-phosphate dehydrogenase 1-like
Ssc.24531.1.S1_at	-1.55	1.66e-12	9.77e-11	RBM12	RNA binding motif protein 12
Ssc.26386.1.A1_at	-1.55	6.53e-11	1.03e-09	NIP7	nuclear import 7 homolog (S. cerevisiae)
Ssc.4698.1.A1_at	-1.55	0.000368915	0.000228795
Ssc.5326.2.A1_at	-1.55	2.06e-05	1.86e-05	YTHDF1	YTH domain family, member 1
Ssc.5722.1.A1_at	-1.55	0.00037981	0.000234913
Ssc.6376.1.A1_at	-1.55	0.000268325	0.000172229
Ssc.8902.1.A1_at	-1.55	1.18e-07	2.47e-07	RBM17	Homo sapiens RNA binding motif protein 17 (RBM17), transcript variant 2, mRNA
Ssc.9796.1.A1_at	-1.55	3.77e-09	1.82e-08	UTY1	ubiquitously transcribed tetratricopeptide repeat gene, Y-linked
Ssc.10339.1.A1_at	-1.56	0.00530111	0.00241244	LOC666038	PREDICTED: Mus musculus similar to Solute carrier family 35, member E3 (LOC666038), mRNA
Ssc.13063.1.S1_at	-1.56	5.76e-07	8.99e-07	CCDC51	coiled-coil domain containing 51
Ssc.13793.1.A1_at	-1.56	2.05e-06	2.58e-06	RAD51AP1	RAD51 associated protein 1
Ssc.14165.1.A1_at	-1.56	1.46e-08	4.87e-08	DDX47	DEAD (Asp-Glu-Ala-Asp) box polypeptide 47
Ssc.15583.1.S1_at	-1.56	0.000295583	0.000187888	BMP8B	Homo sapiens bone morphogenetic protein 8b (BMP8B), mRNA
Ssc.16853.1.S1_at	-1.56	1.67e-07	3.21e-07	RRN3	RRN3 RNA polymerase I transcription factor homolog (S. cerevisiae)
Ssc.1717.1.S1_at	-1.56	8.88e-07	1.29e-06	HSPA5	heat shock 70kDa protein 5 (glucose-regulated protein, 78kDa)
Ssc.17629.1.A1_at	-1.56	1.64e-08	5.33e-08	PSMD12	Homo sapiens proteasome (prosome, macropain) 26S subunit, non-ATPase, 12 (PSMD12), transcript variant 2, mRNA
Ssc.24033.1.A1_at	-1.56	4.5e-10	3.99e-09	AKAP8	A kinase (PRKA) anchor protein 8
Ssc.24202.1.S1_at	-1.56	3.04e-05	2.61e-05	GEMIN4	gem (nuclear organelle) associated protein 4
Ssc.26307.1.S1_at	-1.56	2.26e-09	1.24e-08	SFRS10	splicing factor, arginine/serine-rich 10 (transformer 2 homolog, Drosophila)
Ssc.2637.1.A1_at	-1.56	3.9e-07	6.45e-07	FAM53C	family with sequence similarity 53, member C
Ssc.26832.1.S1_at	-1.56	2.84e-08	7.99e-08	FBXL10	Homo sapiens F-box and leucine-rich repeat protein 10 (FBXL10), transcript variant 2, mRNA
Ssc.28933.1.S1_at	-1.56	0.000148981	0.000102396	CHML	choroideremia-like (Rab escort protein 2)
Ssc.29072.1.A1_at	-1.56	6.39e-07	9.83e-07
Ssc.29460.1.A1_at	-1.56	2.78e-07	4.89e-07	UBE2R2	ubiquitin-conjugating enzyme E2R 2
Ssc.29558.1.A1_at	-1.56	0.000477657	0.000287758
Ssc.30556.1.A1_at	-1.56	4.4e-07	7.1e-07	SNRPD1	Homo sapiens small nuclear ribonucleoprotein D1 polypeptide 16kDa (SNRPD1), mRNA
Ssc.3313.1.S1_at	-1.56	3.16e-05	2.68e-05	Hspa4	Mus musculus heat shock protein 4 (Hspa4), mRNA
Ssc.4114.1.A1_at	-1.56	8.82e-07	1.28e-06	C3HC4	membrane-associated ring finger (C3HC4) 3
Ssc.5412.1.S1_at	-1.56	0.00163027	0.000851552	BTBD10	BTB (POZ) domain containing 10
Ssc.6670.2.S1_at	-1.56	2.21e-09	1.22e-08	SLC39A6	solute carrier family 39 (zinc transporter), member 6
Ssc.9167.1.A1_at	-1.56	3.41e-07	5.75e-07	LOC100157999	PREDICTED: Sus scrofa similar to Transmembrane emp24 protein transport domain containing 5 (LOC100157999), mRNA
Ssc.9673.1.A1_at	-1.56	6.77e-06	7.29e-06	CASP2	Homo sapiens caspase 2, apoptosis-related cysteine peptidase (CASP2), transcript variant 3, mRNA
Ssc.10623.2.S1_at	-1.57	7.69e-08	1.78e-07	LOC65998	Homo sapiens hypothetical protein LOC65998 (LOC65998), mRNA
Ssc.16674.1.S1_at	-1.57	2.95e-07	5.11e-07	LOC100128031	PREDICTED: Homo sapiens hypothetical protein LOC100128031 (LOC100128031), mRNA
Ssc.17833.2.S1_at	-1.57	0.00112786	0.000618247	SS18L1	synovial sarcoma translocation gene on chromosome 18-like 1
Ssc.18129.1.A1_at	-1.57	5.36e-10	4.4e-09	NOL6	nucleolar protein family 6 (RNA-associated)
Ssc.18502.1.S1_at	-1.57	1.61e-05	1.51e-05	POLA2	polymerase (DNA directed), alpha 2 (70kD subunit)
Ssc.19824.1.S1_at	-1.57	0.0104095	0.00440685
Ssc.2025.1.S1_at	-1.57	2e-09	1.13e-08	LOC100132715	PREDICTED: Homo sapiens misc_RNA (LOC100132715), miscRNA
Ssc.20560.1.S1_at	-1.57	0.000455681	0.000276237
Ssc.2155.1.S1_at	-1.57	7.36e-06	7.8e-06	DIRAS3	DIRAS family, GTP-binding RAS-like 3
Ssc.2207.2.S1_a_at	-1.57	1.51e-05	1.43e-05	SMTN	Homo sapiens smoothelin (SMTN), transcript variant 2, mRNA
Ssc.24422.1.S1_at	-1.57	2.34e-06	2.89e-06	UBE2S	ubiquitin-conjugating enzyme E2S
Ssc.24839.1.S1_at	-1.57	1.14e-08	4.06e-08	C22orf30	chromosome 22 open reading frame 30
Ssc.2548.1.S1_at	-1.57	2.55e-09	1.36e-08	DNA directed	Homo sapiens polymerase (DNA directed), epsilon 3 (p17 subunit) (POLE3), transcribed RNA
Ssc.25735.1.S1_at	-1.57	0.0013228	0.000712272	C1orf135	chromosome 1 open reading frame 135
Ssc.3107.2.A1_at	-1.57	0.000464748	0.00028103	Clec14a	Mus musculus C-type lectin domain family 14, member a (Clec14a), mRNA
Ssc.4344.1.A1_at	-1.57	3.64e-10	3.56e-09	FGFR3	fibroblast growth factor receptor 3
Ssc.8273.1.S1_at	-1.57	5.69e-09	2.47e-08	PIGA	Homo sapiens phosphatidylinositol glycan anchor biosynthesis, class A (PIGA), transcript variant 3, mRNA
Ssc.8371.1.A1_at	-1.57	1.93e-10	2.23e-09	RAN	PREDICTED: Sus scrofa RAN, member RAS oncogene family (RAN), mRNA
Ssc.11530.1.S1_at	-1.58	1.19e-10	1.56e-09	CSRP2	cysteine and glycine-rich protein 2
Ssc.21933.2.S1_at	-1.58	8.35e-08	1.91e-07	NUP50	nucleoporin 50kDa
Ssc.23549.2.S1_at	-1.58	6.45e-06	6.99e-06	CYorf15B	chromosome Y open reading frame 15B
Ssc.24324.1.S1_at	-1.58	6.11e-05	4.73e-05	KIAA0406	KIAA0406
Ssc.24795.1.A1_at	-1.58	1.91e-05	1.75e-05	Wdr76	Mus musculus WD repeat domain 76 (Wdr76), mRNA
Ssc.24852.1.A1_at	-1.58	1.12e-05	1.12e-05	ASAP1	ArfGAP with SH3 domain, ankyrin repeat and PH domain 1
Ssc.30219.1.A1_at	-1.58	0.000459113	0.000277883
Ssc.30605.1.S1_at	-1.58	4.96e-08	1.24e-07	PTCD3	Pentatricopeptide repeat domain 3
Ssc.7423.1.S1_at	-1.58	1.79e-08	5.67e-08	GLA	galactosidase, alpha
Ssc.7745.1.A1_at	-1.58	1.62e-06	2.11e-06	CCDC117	coiled-coil domain containing 117
Ssc.7801.1.A1_at	-1.58	1.32e-05	1.28e-05	SCNN1G	sodium channel, nonvoltage-gated 1, gamma
Ssc.9089.1.A1_at	-1.58	2.13e-10	2.42e-09	HNRNPAB	heterogeneous nuclear ribonucleoprotein A/B
Ssc.10818.1.A1_at	-1.59	5.89e-07	9.17e-07	LOC100156362	PREDICTED: Sus scrofa similar to zinc finger, CSL domain containing 2, transcript variant 1 (LOC100156362), mRNA
Ssc.12403.1.A1_at	-1.59	7.99e-09	3.15e-08	C3orf31	MMP37-like protein, mitochondrial Precursor [Source:UniProtKB/Swiss-Prot;Acc:Q96BW9]
Ssc.12742.1.A1_at	-1.59	0.000708047	0.000409486
Ssc.1675.1.S1_at	-1.59	7.69e-09	3.05e-08	TIMM13	translocase of inner mitochondrial membrane 13 homolog (yeast)
Ssc.16774.1.A1_at	-1.59	1.34e-05	1.3e-05	SNORD31	small nucleolar RNA, C/D box 31
Ssc.27394.1.A1_at	-1.59	3.63e-09	1.78e-08	WDR67	WD repeat domain 67
Ssc.2772.1.S1_a_at	-1.59	1.75e-09	1.02e-08	LIN37	lin-37 homolog (C. elegans)
Ssc.30202.1.A1_a_at	-1.59	8.85e-06	9.14e-06
Ssc.4138.2.S1_at	-1.59	1.69e-07	3.23e-07	PSME3	proteasome (prosome, macropain) activator subunit 3 (PA28 gamma; Ki)
Ssc.4573.1.S1_at	-1.59	5.57e-09	2.44e-08	HARS	histidyl-tRNA synthetase
Ssc.5994.1.S1_at	-1.59	2.07e-07	3.85e-07	DNAJC11	DnaJ (Hsp40) homolog, subfamily C, member 11
Ssc.6270.1.S1_at	-1.59	0.00149004	0.000788728
Ssc.6681.2.S1_at	-1.59	7.18e-06	7.64e-06	DDX39	DEAD (Asp-Glu-Ala-Asp) box polypeptide 39
Ssc.6980.1.A1_at	-1.59	2.44e-08	7.15e-08	BCL7A	B-cell CLL/lymphoma 7A
Ssc.8312.1.A1_at	-1.59	3.26e-06	3.86e-06	CDYL	chromodomain protein, Y-like
Ssc.8399.1.A1_at	-1.59	5.82e-05	4.54e-05
Ssc.8738.1.S1_at	-1.59	1.62e-06	2.12e-06	SRP40	splicing factor, arginine/serine-rich 5
Ssc.10569.1.A1_at	-1.6	2.21e-09	1.22e-08	RANBP2	RAN binding protein 2
Ssc.11084.1.S1_at	-1.6	6.98e-05	5.29e-05	SRP72	signal recognition particle 72kDa
Ssc.14180.1.A1_at	-1.6	2.18e-09	1.21e-08	MTMR9	myotubularin related protein 9
Ssc.1574.1.S1_at	-1.6	3.95e-06	4.56e-06	EIF1AD	Homo sapiens eukaryotic translation initiation factor 1A domain containing (EIF1AD), mRNA
Ssc.17265.1.S1_at	-1.6	3.37e-07	5.69e-07	COX4NB	COX4 neighbor
Ssc.20866.1.S1_at	-1.6	7.11e-08	1.67e-07	E2F4	E2F transcription factor 4, p107/p130-binding
Ssc.21160.1.A1_at	-1.6	0.000910698	0.000511414
Ssc.2165.2.S1_a_at	-1.6	4.46e-09	2.06e-08	SFN	stratifin
Ssc.21987.1.A1_at	-1.6	8.57e-09	3.3e-08	IFRD1	Homo sapiens interferon-related developmental regulator 1 (IFRD1), transcript variant 2, mRNA
Ssc.22545.1.A1_at	-1.6	1.14e-09	7.41e-09	CCDC99	coiled-coil domain containing 99
Ssc.23154.2.S1_at	-1.6	1.57e-09	9.49e-09	MKI67IP	MKI67 (FHA domain) interacting nucleolar phosphoprotein
Ssc.25150.1.S1_at	-1.6	3.28e-10	3.29e-09
Ssc.25191.1.S1_at	-1.6	2.39e-05	2.11e-05	LOC286467	PREDICTED: Homo sapiens misc_RNA (LOC286467), miscRNA
Ssc.28645.1.A1_at	-1.6	2.27e-08	6.74e-08	SLC7A1	solute carrier family 7 (cationic amino acid transporter, y+ system), member 1
Ssc.30764.1.S1_at	-1.6	1.44e-05	1.38e-05	MGAT2	mannosyl (alpha-1,6-)-glycoprotein beta-1,2-N-acetylglucosaminyltransferase
Ssc.31073.1.S1_at	-1.6	0.00132216	0.000712125	PI15	peptidase inhibitor 15
Ssc.9832.1.A1_at	-1.6	6.46e-07	9.89e-07	SH2B3	SH2B adaptor protein 3
Ssc.10291.1.S1_at	-1.61	1.23e-06	1.67e-06	LRRFIP1	Homo sapiens leucine rich repeat (in FLII) interacting protein 1 (LRRFIP1), transcript variant 2, mRNA
Ssc.10536.1.S1_at	-1.61	1.07e-08	3.88e-08	Q6QAQ9	Apoptosis-related protein Fragment [Source:UniProtKB/TrEMBL;Acc:Q6QAQ9]
Ssc.12442.1.A1_at	-1.61	4.34e-07	7.02e-07	AKAP8	A kinase (PRKA) anchor protein 8
Ssc.13404.1.A1_at	-1.61	2.1e-09	1.18e-08	LHX4	LIM homeobox 4
Ssc.13586.1.A1_at	-1.61	7.42e-07	1.1e-06	TULP4	Homo sapiens tubby like protein 4 (TULP4), transcript variant 2, mRNA
Ssc.19271.2.S1_at	-1.61	4.26e-10	3.89e-09	GATAD2A	GATA zinc finger domain containing 2A
Ssc.22201.2.S1_a_at	-1.61	0.000832172	0.000472662	PUS1	pseudouridylate synthase 1
Ssc.24468.1.A1_at	-1.61	2.94e-07	5.09e-07	FAM21A	Homo sapiens family with sequence similarity 21, member A (FAM21A), mRNA
Ssc.24965.1.S1_at	-1.61	1.05e-07	2.28e-07	PHF23	PHD finger protein 23
Ssc.5179.1.A1_at	-1.61	1.59e-05	1.49e-05	CAMKK2	calcium/calmodulin-dependent protein kinase kinase 2, beta
Ssc.6626.1.S1_at	-1.61	5.29e-05	4.17e-05	SLC7A6	solute carrier family 7 (cationic amino acid transporter, y+ system), member 6
Ssc.7213.1.A1_at	-1.61	1.18e-07	2.47e-07	GCNT1	Homo sapiens glucosaminyl (N-acetyl) transferase 1, core 2 (beta-1,6-N-acetylglucosaminyltransferase) (GCNT1), transcript variant 5, mRNA
Ssc.8424.1.A1_at	-1.61	0.000139981	9.69e-05	Kif21b	Mus musculus kinesin family member 21B (Kif21b), mRNA
Ssc.9734.2.A1_at	-1.61	6.7e-05	5.12e-05
Ssc.11169.1.A1_at	-1.62	4.6e-11	8.1e-10	LOC100157270	PREDICTED: Sus scrofa similar to WD repeat domain 23, transcript variant 1 (LOC100157270), mRNA
Ssc.13063.2.S1_a_at	-1.62	0.000754247	0.000432588	CCDC51	coiled-coil domain containing 51
Ssc.13280.1.A1_at	-1.62	0.00811429	0.00352772
Ssc.14117.1.A1_at	-1.62	7.7e-08	1.78e-07	DEPDC7	DEP domain containing 7
Ssc.1536.1.A1_at	-1.62	0.000116832	8.27e-05	PCDH7	protocadherin 7
Ssc.1973.1.A1_at	-1.62	2.28e-06	2.84e-06	LOC100153062	PREDICTED: Sus scrofa similar to Ubiquitin fusion degradation protein 1 homolog (UB fusion protein 1) (LOC100153062), mRNA
Ssc.2159.1.S1_at	-1.62	7.14e-07	1.07e-06	OVOL1	ovo-like 1(Drosophila)
Ssc.26094.1.S1_at	-1.62	1.02e-08	3.76e-08	YTHDF2	YTH domain family, member 2
Ssc.26751.1.S1_at	-1.62	0.000825997	0.00046943	DCUN1D5	Homo sapiens DCN1, defective in cullin neddylation 1, domain containing 5 (S. cerevisiae) (DCUN1D5), mRNA
Ssc.26807.1.S1_a_at	-1.62	2.5e-09	1.33e-08	PPP1R8	protein phosphatase 1, regulatory (inhibitor) subunit 8
Ssc.2684.1.S1_at	-1.62	0.000786432	0.000449981	BICC1	Homo sapiens bicaudal C homolog 1 (Drosophila) (BICC1), mRNA
Ssc.27702.1.S1_at	-1.62	0.0128076	0.00530386	ZNF469	Homo sapiens zinc finger protein 469 (ZNF469), mRNA
Ssc.29185.1.A1_at	-1.62	0.00284174	0.00138849	CREB3L1	Homo sapiens cAMP responsive element binding protein 3-like 1 (CREB3L1), mRNA
Ssc.29665.1.A1_at	-1.62	3.05e-06	3.64e-06
Ssc.29905.1.A1_at	-1.62	0.000121179	8.54e-05
Ssc.31016.1.A1_at	-1.62	9.45e-08	2.1e-07	LRP8	Homo sapiens low density lipoprotein receptor-related protein 8, apolipoprotein e receptor (LRP8), transcript variant 2, mRNA
Ssc.3391.1.S1_at	-1.62	0.000577237	0.000340649	FOSL1	FOS-like antigen 1
Ssc.3424.1.S1_at	-1.62	0.000736427	0.000423496	UBIAD1	UbiA prenyltransferase domain containing 1
Ssc.494.1.S2_at	-1.62	5.82e-05	4.54e-05	TMEM56	transmembrane protein 56
Ssc.5146.1.A1_at	-1.62	7.53e-11	1.11e-09	ARS2	Homo sapiens arsenate resistance protein 2 (ARS2), transcript variant 3, mRNA
Ssc.5365.1.S1_at	-1.62	6.46e-11	1.03e-09	LOC100128588	PREDICTED: Homo sapiens similar to hCG34808 (LOC100128588), mRNA
Ssc.5726.1.S1_at	-1.62	7.01e-05	5.31e-05	NAP1L5	nucleosome assembly protein 1-like 5
Ssc.9735.1.A1_at	-1.62	2.19e-05	1.97e-05	Pdcd10	Mus musculus programmed cell death 10 (Pdcd10), mRNA
Ssc.10444.1.S1_at	-1.63	0.000115326	8.18e-05
Ssc.10944.1.A1_at	-1.63	2.17e-09	1.21e-08	BCLAF1	Homo sapiens BCL2-associated transcription factor 1 (BCLAF1), transcript variant 3, mRNA
Ssc.11385.1.A1_at	-1.63	6.02e-08	1.46e-07	RIOK2	RIO kinase 2 (yeast)
Ssc.17764.1.S1_at	-1.63	1.52e-05	1.44e-05	POM121	POM121 membrane glycoprotein (rat)
Ssc.21124.1.S1_at	-1.63	6.1e-09	2.59e-08	C16orf88	chromosome 16 open reading frame 88
Ssc.24932.1.S1_at	-1.63	1.07e-10	1.45e-09	C10orf18	chromosome 10 open reading frame 18
Ssc.2554.2.S1_at	-1.63	0.000118656	8.39e-05	Scn8a	Mus musculus sodium channel, voltage-gated, type VIII, alpha (Scn8a), mRNA
Ssc.2713.1.S1_at	-1.63	1.13e-07	2.39e-07	NPAT	nuclear protein, ataxia-telangiectasia locus
Ssc.29545.1.A1_at	-1.63	1.76e-07	3.35e-07	WDR43	WD repeat domain 43
Ssc.5467.1.A1_at	-1.63	4.26e-06	4.87e-06	S1PR2	sphingosine-1-phosphate receptor 2
Ssc.6670.1.A1_at	-1.63	4e-09	1.91e-08	SLC39A6	solute carrier family 39 (zinc transporter), member 6
Ssc.7514.1.A1_at	-1.63	3.21e-07	5.47e-07	ZNF165	zinc finger protein 165
Ssc.11130.2.A1_at	-1.64	8.08e-07	1.19e-06
Ssc.13867.1.S1_at	-1.64	1.37e-10	1.71e-09	LOC100046567	PREDICTED: Mus musculus similar to Transmembrane emp24 protein transport domain containing 5, transcript variant 2 (LOC100046567), mRNA
Ssc.19216.2.A1_at	-1.64	0.00213431	0.0010813	SPN	Homo sapiens sialophorin (SPN), transcript variant 1, mRNA
Ssc.19404.2.A1_s_at	-1.64	6.25e-06	6.8e-06	KIAA0020	Homo sapiens KIAA0020 (KIAA0020), mRNA
Ssc.22374.2.S1_a_at	-1.64	3.2e-07	5.47e-07	RBM15	RNA binding motif protein 15
Ssc.23975.1.S1_at	-1.64	6.29e-09	2.66e-08	NAF1	nuclear assembly factor 1 homolog (S. cerevisiae)
Ssc.24358.1.S1_at	-1.64	4.5e-06	5.12e-06	TK1	thymidine kinase 1, soluble
Ssc.25656.1.A1_at	-1.64	1.09e-07	2.34e-07	PHF23	PHD finger protein 23
Ssc.27052.1.A1_at	-1.64	1.98e-05	1.81e-05
Ssc.2895.1.S1_at	-1.64	2.21e-05	1.98e-05	AURKB	aurora kinase B
Ssc.29056.1.S1_at	-1.64	1.11e-07	2.36e-07	WDR43	WD repeat domain 43
Ssc.2986.1.S1_at	-1.64	5.02e-08	1.26e-07	C1orf52	Homo sapiens chromosome 1 open reading frame 52 (C1orf52), transcript variant 2, transcribed RNA
Ssc.4464.1.S1_at	-1.64	0.00206943	0.00105173
Ssc.7970.1.A1_at	-1.64	4.55e-12	1.91e-10	WTAP	Wilms tumor 1 associated protein
Ssc.9064.1.A1_at	-1.64	8.2e-09	3.2e-08	C11orf54	chromosome 11 open reading frame 54
Ssc.997.1.S1_at	-1.64	7.45e-07	1.11e-06	KDELR2	Homo sapiens KDEL (Lys-Asp-Glu-Leu) endoplasmic reticulum protein retention receptor 2 (KDELR2), transcript variant 2, mRNA
Ssc.10416.1.S1_at	-1.65	5.73e-12	2.13e-10	ZFR	zinc finger RNA binding protein
Ssc.10780.1.A1_at	-1.65	1.32e-05	1.28e-05	C6orf167	chromosome 6 open reading frame 167
Ssc.11821.1.A1_at	-1.65	5.51e-08	1.36e-07
Ssc.13476.1.A1_at	-1.65	0.00818015	0.00355237	PEG10	paternally expressed 10
Ssc.1422.1.S1_at	-1.65	1.08e-10	1.45e-09	SKB1Hs	protein arginine methyltransferase 5
Ssc.14997.1.A1_at	-1.65	1.23e-05	1.21e-05	TRIM27	tripartite motif-containing 27
Ssc.15355.1.A1_at	-1.65	1.76e-09	1.02e-08	MTMR9	myotubularin related protein 9
Ssc.1567.3.A1_at	-1.65	5.91e-08	1.44e-07	PDCD11	programmed cell death 11
Ssc.17985.1.S1_at	-1.65	0.00106707	0.000588814	CASQ2	calsequestrin 2 (cardiac muscle)
Ssc.21296.1.S1_at	-1.65	1.11e-06	1.54e-06	PPP2R5E	Homo sapiens protein phosphatase 2, regulatory subunit B', epsilon isoform (PPP2R5E), mRNA
Ssc.21331.1.A1_at	-1.65	4.16e-07	6.78e-07	NDST1	N-deacetylase/N-sulfotransferase (heparan glucosaminyl) 1
Ssc.21829.1.S1_at	-1.65	1.69e-07	3.24e-07	C12orf29	chromosome 12 open reading frame 29
Ssc.24338.1.S1_at	-1.65	4.82e-08	1.22e-07	RRS1	RRS1 ribosome biogenesis regulator homolog (S. cerevisiae)
Ssc.24875.2.S1_a_at	-1.65	7.69e-05	5.74e-05	POLD3	DNA polymerase delta subunit 3 (DNA polymerase delta subunit p66) [Source:UniProtKB/Swiss-Prot;Acc:Q15054]
Ssc.27199.1.S1_at	-1.65	3.71e-07	6.17e-07	CDCA5	cell division cycle associated 5
Ssc.27275.1.A1_at	-1.65	5.18e-09	2.31e-08	Q6QAQ9	Apoptosis-related protein Fragment [Source:UniProtKB/TrEMBL;Acc:Q6QAQ9]
Ssc.3603.1.S1_at	-1.65	4.49e-05	3.6e-05	MFSD5	major facilitator superfamily domain containing 5
Ssc.5642.1.S1_at	-1.65	0.000103716	7.46e-05
Ssc.13434.2.A1_at	-1.66	2.94e-08	8.25e-08
Ssc.1417.1.A1_at	-1.66	3.22e-08	8.86e-08	LRP8	Homo sapiens low density lipoprotein receptor-related protein 8, apolipoprotein e receptor (LRP8), transcript variant 2, mRNA
Ssc.21087.1.S1_at	-1.66	6.39e-08	1.54e-07	EIF5	Homo sapiens eukaryotic translation initiation factor 5 (EIF5), transcript variant 2, mRNA
Ssc.21539.2.A1_at	-1.66	0.000246097	0.000159574
Ssc.21807.1.S1_at	-1.66	2.55e-10	2.79e-09	MPHOSPH10	M-phase phosphoprotein 10 (U3 small nucleolar ribonucleoprotein)
Ssc.26271.2.S1_at	-1.66	4.68e-07	7.5e-07	Ebna1bp2	Mus musculus EBNA1 binding protein 2 (Ebna1bp2), mRNA
Ssc.27786.1.S1_at	-1.66	1.08e-07	2.33e-07	LOC100128774	PREDICTED: Homo sapiens hypothetical protein LOC100128774 (LOC100128774), mRNA
Ssc.3919.1.S1_at	-1.66	2.99e-10	3.13e-09	NT5C3L	5'-nucleotidase, cytosolic III-like
Ssc.4533.1.A1_at	-1.66	3.52e-07	5.92e-07
Ssc.5256.1.A1_at	-1.66	5.29e-09	2.34e-08	NXF1	nuclear RNA export factor 1
Ssc.10883.1.S1_at	-1.67	2.07e-07	3.85e-07	TNRC6A	trinucleotide repeat containing 6A
Ssc.15424.1.S1_at	-1.67	3.3e-09	1.65e-08	ADPRH	Homo sapiens ADP-ribosylarginine hydrolase (ADPRH), mRNA
Ssc.16820.2.S1_at	-1.67	5.65e-09	2.46e-08	SPNS2	Homo sapiens spinster homolog 2 (Drosophila) (SPNS2), mRNA
Ssc.18078.1.A1_at	-1.67	8.89e-09	3.4e-08	SFXN2	sideroflexin 2
Ssc.23069.1.S1_at	-1.67	4e-06	4.61e-06
Ssc.24872.1.S1_at	-1.67	1.61e-07	3.11e-07	PSPC1	Homo sapiens paraspeckle component 1 (PSPC1), transcript variant beta, transcribed RNA
Ssc.24912.1.S1_at	-1.67	1.78e-09	1.04e-08	RRP12	Homo sapiens ribosomal RNA processing 12 homolog (S. cerevisiae) (RRP12), transcript variant 2, mRNA
Ssc.28902.1.S1_at	-1.67	4.49e-08	1.14e-07	NUP153	nucleoporin 153kDa
Ssc.5145.1.S1_at	-1.67	6.34e-11	1.01e-09	HSPA1B	heat shock 70kDa protein 1B
Ssc.5515.1.S1_at	-1.67	1.17e-11	3.19e-10
Ssc.7573.1.A1_at	-1.67	9.3e-05	6.76e-05
Ssc.1423.1.A1_at	-1.68	2.65e-08	7.58e-08	TXLNA	taxilin alpha
Ssc.19346.1.S1_at	-1.68	8.56e-05	6.3e-05	LOC100292504	PREDICTED: Homo sapiens similar to arsenic-like protein (LOC100292504), mRNA
Ssc.21670.1.S1_at	-1.68	8.4e-16	4.07e-13	SYNCRIP	Heterogeneous nuclear ribonucleoprotein Q (hnRNP Q)(hnRNP-Q)(Synaptotagmin-binding, cytoplasmic RNA-interacting protein)(Glycine- and tyrosine-rich RNA-binding protein)(GRY-RBP)(NS1-associated protein 1) [Source:UniProtKB/Swiss-Prot;Acc:O60506]
Ssc.21830.1.A1_at	-1.68	1.31e-08	4.47e-08	GJB3	gap junction protein, beta 3, 31kDa
Ssc.24875.1.S1_at	-1.68	1.02e-06	1.43e-06	POLD3	DNA polymerase delta subunit 3 (DNA polymerase delta subunit p66) [Source:UniProtKB/Swiss-Prot;Acc:Q15054]
Ssc.2599.1.S1_at	-1.68	6.87e-08	1.63e-07	PAQR8	progestin and adipoQ receptor family member VIII
Ssc.27153.1.S1_at	-1.68	1.92e-06	2.44e-06	RRP8	ribosomal RNA processing 8, methyltransferase, homolog (yeast)
Ssc.3332.1.S1_at	-1.68	2.28e-07	4.14e-07	MED10	mediator complex subunit 10
Ssc.4130.1.S1_at	-1.68	6.49e-09	2.73e-08	Syncrip	Mus musculus synaptotagmin binding, cytoplasmic RNA interacting protein (Syncrip), transcript variant 2, mRNA
Ssc.4953.1.A1_at	-1.68	1.46e-05	1.39e-05	FABP5	Homo sapiens fatty acid binding protein 5 (psoriasis-associated) (FABP5), mRNA
Ssc.7271.1.A1_at	-1.68	6.64e-15	1.84e-12	SYK	Homo sapiens spleen tyrosine kinase (SYK), transcript variant 4, transcribed RNA
Ssc.1002.1.A1_at	-1.69	1.27e-10	1.62e-09	SFRS2	splicing factor, arginine/serine-rich 2
Ssc.13462.1.A1_at	-1.69	0.0014542	0.000773349	ENTPD7	Homo sapiens ectonucleoside triphosphate diphosphohydrolase 7 (ENTPD7), mRNA
Ssc.13803.1.A1_at	-1.69	9.69e-07	1.37e-06	HINT3	histidine triad nucleotide binding protein 3
Ssc.13867.2.S1_at	-1.69	7.05e-08	1.66e-07	LOC100046567	PREDICTED: Mus musculus similar to Transmembrane emp24 protein transport domain containing 5, transcript variant 2 (LOC100046567), mRNA
Ssc.1450.1.S1_at	-1.69	0.000206827	0.000137012	SRM	spermidine synthase
Ssc.2149.2.S1_at	-1.69	4.28e-05	3.46e-05	RQCD1	Homo sapiens RCD1 required for cell differentiation1 homolog (S. pombe) (RQCD1), mRNA
Ssc.25206.1.S1_at	-1.69	1.59e-06	2.09e-06	PPIF	peptidylprolyl isomerase F
Ssc.5128.1.S1_at	-1.69	1.21e-08	4.26e-08	MSL1	male-specific lethal 1 homolog (Drosophila)
Ssc.7797.1.S1_at	-1.69	8.42e-08	1.92e-07	Tmed8	Mus musculus transmembrane emp24 domain containing 8 (Tmed8), mRNA
Ssc.9479.1.A1_at	-1.69	4.75e-05	3.79e-05
Ssc.10835.1.A1_at	-1.7	2.17e-05	1.95e-05	LOC100133129	PREDICTED: Homo sapiens misc_RNA (LOC100133129), miscRNA
Ssc.11489.1.A1_at	-1.7	8.24e-10	5.76e-09	TXN	Homo sapiens thioredoxin (TXN), mRNA
Ssc.14003.5.S1_at	-1.7	4.51e-07	7.27e-07	C6orf123	Homo sapiens chromosome 6 open reading frame 123 (C6orf123), non-coding RNA
Ssc.16682.1.S1_at	-1.7	1.15e-08	4.11e-08	RRP1B	ribosomal RNA processing 1 homolog B (S. cerevisiae)
Ssc.16693.1.S1_at	-1.7	1.05e-10	1.45e-09	ARL2BP	ADP-ribosylation factor-like 2 binding protein
Ssc.21933.1.A1_at	-1.7	1.51e-07	2.98e-07	NUP50	nucleoporin 50kDa
Ssc.22354.1.A1_at	-1.7	3.71e-06	4.31e-06	BATF3	Basic leucine zipper transcriptional factor ATF-like 3 (B-ATF-3)(Jun dimerization protein p21SNFT)(21 kDa small nuclear factor isolated from T-cells) [Source:UniProtKB/Swiss-Prot;Acc:Q9NR55]
Ssc.28670.1.S1_at	-1.7	0.000106371	7.62e-05
Ssc.29058.1.S1_at	-1.7	4.13e-06	4.74e-06	THOC1	THO complex 1
Ssc.3545.1.A1_at	-1.7	0.000146118	0.000100571	MFF	Homo sapiens mitochondrial fission factor (MFF), nuclear gene encoding mitochondrial protein, mRNA
Ssc.5258.2.S1_at	-1.7	2.2e-06	2.75e-06	AATF	apoptosis antagonizing transcription factor
Ssc.9740.1.A1_at	-1.7	9.59e-07	1.36e-06	Igsf8	Mus musculus immunoglobulin superfamily, member 8 (Igsf8), mRNA
Ssc.1859.1.S1_at	-1.71	6.77e-05	5.17e-05	E2F1	E2F transcription factor 1
Ssc.21730.1.S1_at	-1.71	2.88e-07	5.02e-07	LMNB1	lamin B1
Ssc.23921.1.S1_at	-1.71	1.19e-08	4.21e-08	MID1	midline 1 (Opitz/BBB syndrome)
Ssc.24353.1.S1_at	-1.71	1.25e-10	1.61e-09	VRK1	vaccinia related kinase 1
Ssc.27484.1.S1_at	-1.71	4.61e-06	5.22e-06	SFRS12	Homo sapiens splicing factor, arginine/serine-rich 12 (SFRS12), transcript variant 1, mRNA
Ssc.27488.2.A1_at	-1.71	2.63e-10	2.83e-09	CHD7	chromodomain helicase DNA binding protein 7
Ssc.3596.1.S1_at	-1.71	1.75e-09	1.02e-08	PTRH2	peptidyl-tRNA hydrolase 2
Ssc.5844.2.S1_at	-1.71	6.36e-10	4.91e-09	SNORD94	Homo sapiens small nucleolar RNA, C/D box 94 (SNORD94), non-coding RNA
Ssc.6568.1.S1_at	-1.71	3.58e-10	3.54e-09	WDR74	WD repeat domain 74
Ssc.8166.1.A1_at	-1.71	4.15e-07	6.78e-07	LEPROTL1	Homo sapiens leptin receptor overlapping transcript-like 1 (LEPROTL1), transcript variant 1, mRNA
Ssc.9991.1.S1_at	-1.71	1.99e-09	1.12e-08	PTHLH	Homo sapiens parathyroid hormone-like hormone (PTHLH), transcript variant 4, mRNA
Ssc.22391.1.S1_at	-1.72	0.000275765	0.000176216	CHORDC1	Homo sapiens cysteine and histidine-rich domain (CHORD)-containing 1 (CHORDC1), transcript variant 2, mRNA
Ssc.22495.1.S1_at	-1.72	5.07e-09	2.27e-08	MBOAT2	membrane bound O-acyltransferase domain containing 2
Ssc.24353.2.S1_at	-1.72	2.87e-07	5.01e-07	VRK1	vaccinia related kinase 1
Ssc.24971.1.A1_at	-1.72	8.92e-09	3.4e-08	RG9MTD1	Mitochondrial ribonuclease P protein 1 Precursor (Mitochondrial RNase P protein 1)(RNA (guanine-9-)-methyltransferase domain-containing protein 1)(EC 2.1.1.-)(Renal carcinoma antigen NY-REN-49)(HBV pre-S2 trans-regulated protein 2) [Source:UniProtKB/Swiss
Ssc.26412.1.S1_at	-1.72	4.31e-05	3.48e-05	RPL32	Homo sapiens ribosomal protein L32 (RPL32), transcript variant 1, mRNA
Ssc.27307.1.S1_at	-1.72	1.46e-08	4.87e-08	MPHOSPH6	M-phase phosphoprotein 6
Ssc.27653.1.S1_at	-1.72	1.24e-07	2.57e-07	TFAM	transcription factor A, mitochondrial
Ssc.27897.1.S1_at	-1.72	1.55e-06	2.04e-06	RTN2	Sus scrofa reticulon 2 (RTN2), mRNA
Ssc.30665.1.S1_at	-1.72	8.5e-05	6.26e-05	C4orf32	chromosome 4 open reading frame 32
Ssc.4144.1.A1_at	-1.72	1.96e-05	1.79e-05	LOC666726	PREDICTED: Mus musculus similar to 4932441K18Rik protein (LOC666726), misc RNA
Ssc.6514.3.S1_a_at	-1.72	4.48e-07	7.23e-07	GALE	Homo sapiens UDP-galactose-4-epimerase (GALE), transcript variant 3, mRNA
Ssc.6914.1.S1_a_at	-1.72	1.48e-07	2.93e-07	RBM6	RNA-binding protein 6 (RNA-binding motif protein 6)(RNA-binding protein DEF-3)(Lung cancer antigen NY-LU-12)(Protein G16) [Source:UniProtKB/Swiss-Prot;Acc:P78332]
Ssc.7710.1.S1_at	-1.72	8.22e-09	3.2e-08	HCCS	Homo sapiens holocytochrome c synthase (cytochrome c heme-lyase) (HCCS), mRNA
Ssc.10098.1.A1_at	-1.73	0.000230692	0.000150899	ABHD13	abhydrolase domain containing 13
Ssc.10388.1.S1_a_at	-1.73	0.000367933	0.000228478	PPAN	peter pan homolog (Drosophila)
Ssc.16733.1.S1_at	-1.73	9.94e-08	2.19e-07	RBM14	RNA binding motif protein 14
Ssc.18898.1.A1_s_at	-1.73	3.67e-10	3.56e-09	GPR68	G protein-coupled receptor 68
Ssc.19144.1.S1_at	-1.73	7.84e-07	1.16e-06	GINS2	GINS complex subunit 2 (Psf2 homolog)
Ssc.21425.2.S1_at	-1.73	1.23e-05	1.21e-05	RQCD1	Cell differentiation protein RCD1 homolog (Rcd-1) [Source:UniProtKB/Swiss-Prot;Acc:Q92600]
Ssc.22154.1.A1_at	-1.73	6.1e-10	4.8e-09	Slc30a1	Mus musculus solute carrier family 30 (zinc transporter), member 1 (Slc30a1), mRNA
Ssc.24695.1.A1_at	-1.73	1.4e-07	2.82e-07	FAM111B	Homo sapiens family with sequence similarity 111, member B (FAM111B), transcript variant 3, mRNA
Ssc.27442.1.A1_at	-1.73	0.00629063	0.00281643	ZNF326	Homo sapiens zinc finger protein 326 (ZNF326), transcript variant 1, mRNA
Ssc.30874.1.A1_at	-1.73	7.2e-06	7.65e-06
Ssc.3590.1.A1_at	-1.73	3.62e-08	9.63e-08	FZD1	frizzled homolog 1 (Drosophila)
Ssc.7134.1.S1_at	-1.73	7.97e-10	5.65e-09	ABCE1	Homo sapiens ATP-binding cassette, sub-family E (OABP), member 1 (ABCE1), transcript variant 2, mRNA
Ssc.8980.1.A1_at	-1.73	8.96e-12	2.89e-10	ANGPTL4	Homo sapiens angiopoietin-like 4 (ANGPTL4), transcript variant 3, mRNA
Ssc.12094.1.A1_at	-1.74	5.28e-09	2.34e-08	RSL1D1	ribosomal L1 domain containing 1
Ssc.13407.1.A1_at	-1.74	4.82e-06	5.41e-06	Odf2l	Mus musculus outer dense fiber of sperm tails 2-like (Odf2l), mRNA
Ssc.27630.1.S1_at	-1.74	1.53e-09	9.36e-09	CCDC76	coiled-coil domain containing 76
Ssc.28450.1.S1_at	-1.74	1.25e-05	1.22e-05	MFSD2	Homo sapiens major facilitator superfamily domain containing 2 (MFSD2), transcript variant 1, mRNA
Ssc.28924.1.A1_at	-1.74	9.6e-08	2.13e-07	YTHDF1	YTH domain family, member 1
Ssc.3610.1.A1_at	-1.74	2.16e-10	2.43e-09	TMEM79	Homo sapiens transmembrane protein 79 (TMEM79), transcript variant 2, transcribed RNA
Ssc.4682.1.A1_at	-1.74	7.57e-10	5.55e-09	DDX18	DEAD (Asp-Glu-Ala-Asp) box polypeptide 18
Ssc.7529.1.S1_at	-1.74	9.94e-10	6.66e-09	DIDO1	Homo sapiens death inducer-obliterator 1 (DIDO1), transcript variant 4, mRNA
Ssc.16932.1.S1_at	-1.75	1.22e-05	1.21e-05
Ssc.19844.1.S1_at	-1.75	3.9e-07	6.45e-07	Nkrf	Mus musculus NF-kappaB repressing factor (Nkrf), mRNA
Ssc.22376.1.A1_at	-1.75	1.7e-11	4.03e-10
Ssc.22719.1.S1_at	-1.75	1e-08	3.68e-08	TIMM8A	translocase of inner mitochondrial membrane 8 homolog A (yeast)
Ssc.24069.1.S1_at	-1.75	6.49e-07	9.92e-07	STX2C	syntaxin 2
Ssc.25115.1.A1_at	-1.75	3.18e-08	8.77e-08	NASP	Homo sapiens nuclear autoantigenic sperm protein (histone-binding) (NASP), transcript variant 1, mRNA
Ssc.2680.1.S1_at	-1.75	1.57e-07	3.06e-07	LRRC59	leucine rich repeat containing 59
Ssc.3084.1.S1_a_at	-1.75	4.69e-07	7.52e-07	ZDHHC5	zinc finger, DHHC-type containing 5
Ssc.6217.1.A1_at	-1.75	1.85e-06	2.36e-06	DDX5	DEAD (Asp-Glu-Ala-Asp) box polypeptide 5
Ssc.20903.1.S1_at	-1.76	4.31e-10	3.89e-09	UTP23	rRNA-processing protein UTP23 homolog [Source:UniProtKB/Swiss-Prot;Acc:Q9BRU9]
Ssc.22253.1.A1_at	-1.76	1.4e-09	8.74e-09	TFDP1	Homo sapiens transcription factor Dp-1 (TFDP1), transcript variant 2, transcribed RNA
Ssc.24286.1.S1_at	-1.76	1.02e-07	2.24e-07	GAR1	Homo sapiens GAR1 ribonucleoprotein homolog (yeast) (GAR1), transcript variant 2, mRNA
Ssc.24966.1.S1_at	-1.76	1.34e-07	2.74e-07	NP	Purine nucleoside phosphorylase (PNP)(EC 2.4.2.1)(Inosine phosphorylase) [Source:UniProtKB/Swiss-Prot;Acc:P00491]
Ssc.27276.1.A1_at	-1.76	7.07e-05	5.35e-05	TAF1D	TATA box binding protein (TBP)-associated factor, RNA polymerase I, D, 41kDa
Ssc.2113.1.S1_at	-1.77	3.25e-07	5.51e-07	GIT2	Homo sapiens G protein-coupled receptor kinase interacting ArfGAP 2 (GIT2), transcript variant 5, mRNA
Ssc.21987.2.S1_at	-1.77	1.12e-06	1.54e-06	IFRD1	Homo sapiens interferon-related developmental regulator 1 (IFRD1), transcript variant 2, mRNA
Ssc.25344.1.S1_at	-1.77	3.61e-06	4.21e-06	RNF2	ring finger protein 2
Ssc.26094.2.S1_at	-1.77	1.35e-05	1.3e-05	YTHDF2	YTH domain family, member 2
Ssc.26759.1.A1_at	-1.77	2.17e-06	2.72e-06	ZNF764	Homo sapiens zinc finger protein 764 (ZNF764), mRNA
Ssc.28497.1.S1_at	-1.77	7.21e-07	1.08e-06	C6orf211	chromosome 6 open reading frame 211
Ssc.4849.1.A1_at	-1.77	8.06e-11	1.17e-09	CHRAC1	Homo sapiens chromatin accessibility complex 1 (CHRAC1), transcript variant 2, transcribed RNA
Ssc.5987.1.A1_at	-1.77	1.29e-08	4.42e-08	RHPN2	rhophilin, Rho GTPase binding protein 2
Ssc.6053.1.A1_at	-1.77	1.42e-08	4.76e-08	USP46	ubiquitin specific peptidase 46
Ssc.27248.1.S1_at	-1.78	1.98e-08	6.09e-08	HERPUD2	HERPUD family member 2
Ssc.29097.1.A1_at	-1.78	1.57e-08	5.16e-08	ZNHIT6	Zinc finger HIT domain-containing protein 6 (Serologically defined breast cancer antigen NY-BR-75) [Source:UniProtKB/Swiss-Prot;Acc:Q9NWK9]
Ssc.29291.1.A1_at	-1.78	0.00241916	0.00121072
Ssc.29526.1.A1_at	-1.78	5.19e-11	8.98e-10	LARP4	Homo sapiens La ribonucleoprotein domain family, member 4 (LARP4), transcript variant 3, mRNA
Ssc.9529.1.A1_at	-1.78	1.58e-06	2.07e-06	ZFX	zinc finger protein, X-linked
Ssc.10203.1.S1_at	-1.79	3.88e-05	3.2e-05
Ssc.18924.1.A1_at	-1.79	0.00174714	0.000904305	ZNF322A	zinc finger protein 322A
Ssc.19261.1.A1_at	-1.79	9.08e-06	9.35e-06	NFATC2IP	nuclear factor of activated T-cells, cytoplasmic, calcineurin-dependent 2 interacting protein
Ssc.24858.1.S1_at	-1.79	6.54e-09	2.74e-08	FBXO5	Homo sapiens F-box protein 5 (FBXO5), transcript variant 2, mRNA
Ssc.30229.1.A1_at	-1.79	3.68e-05	3.05e-05	TYK2	Sus scrofa tyrosine kinase 2 (TYK2), mRNA
Ssc.6097.1.S1_at	-1.79	1.1e-07	2.34e-07	TXNRD1	Homo sapiens thioredoxin reductase 1 (TXNRD1), transcript variant 5, mRNA
Ssc.11430.1.A1_at	-1.8	1.18e-09	7.57e-09	TCEB3	transcription elongation factor B (SIII), polypeptide 3 (110kDa, elongin A)
Ssc.15920.1.S1_at	-1.8	9.26e-12	2.89e-10	TFAM	Transcription factor A, mitochondrial Precursor (mtTFA) [Source:UniProtKB/Swiss-Prot;Acc:Q5D144]
Ssc.17610.2.A1_at	-1.8	1.19e-08	4.21e-08
Ssc.2149.1.S1_at	-1.8	5.14e-06	5.71e-06	RQCD1	Homo sapiens RCD1 required for cell differentiation1 homolog (S. pombe) (RQCD1), mRNA
Ssc.2251.1.A1_at	-1.8	1.36e-05	1.31e-05	KLHL18	kelch-like 18 (Drosophila)
Ssc.23881.1.A1_at	-1.8	4.9e-12	1.98e-10
Ssc.8208.1.A1_at	-1.8	1.65e-06	2.15e-06	GPAM	glycerol-3-phosphate acyltransferase, mitochondrial
Ssc.1231.1.A1_at	-1.81	1.96e-08	6.08e-08	HSPH1	heat shock 105kDa/110kDa protein 1
Ssc.18521.1.A1_at	-1.81	2.29e-07	4.17e-07
Ssc.24289.1.A1_at	-1.81	1.22e-08	4.26e-08	URB2	Unhealthy ribosome biogenesis protein 2 homolog [Source:UniProtKB/Swiss-Prot;Acc:Q14146]
Ssc.24959.1.S1_at	-1.81	3.16e-10	3.22e-09	NOLC1	nucleolar and coiled-body phosphoprotein 1
Ssc.29036.1.S1_at	-1.81	5.44e-05	4.28e-05	TUBA4A	tubulin, alpha 4a
Ssc.5145.2.S1_at	-1.81	7.7e-10	5.57e-09
Ssc.6649.1.S1_at	-1.81	1.06e-07	2.29e-07	TPD52L2	Homo sapiens tumor protein D52-like 2 (TPD52L2), transcript variant 4, mRNA
Ssc.13736.1.A1_at	-1.82	1.07e-05	1.08e-05	DIO2	Homo sapiens deiodinase, iodothyronine, type II (DIO2), transcript variant 3, mRNA
Ssc.14206.1.S1_at	-1.82	4.19e-09	1.98e-08	DIS3	DIS3 mitotic control homolog (S. cerevisiae)
Ssc.18083.1.A1_at	-1.82	0.000703371	0.000407	RNF216L	Homo sapiens ring finger protein 216-like (RNF216L), transcript variant 1, non-coding RNA
Ssc.18485.1.A1_at	-1.82	1.14e-05	1.13e-05	UBE2K	Homo sapiens ubiquitin-conjugating enzyme E2K (UBC1 homolog, yeast) (UBE2K), transcript variant 3, mRNA
Ssc.23461.1.A1_at	-1.82	1.99e-06	2.52e-06
Ssc.28272.1.A1_at	-1.82	1.26e-06	1.7e-06	NANP	N-acetylneuraminic acid phosphatase
Ssc.30004.1.A1_at	-1.82	3.91e-07	6.45e-07	FXN	Homo sapiens frataxin (FXN), nuclear gene encoding mitochondrial protein, transcript variant 2, mRNA
Ssc.30501.1.A1_at	-1.82	2.79e-08	7.9e-08	LARP4	Homo sapiens La ribonucleoprotein domain family, member 4 (LARP4), transcript variant 3, mRNA
Ssc.3481.2.S1_at	-1.82	0.000207562	0.000137393
Ssc.3719.1.S1_at	-1.82	1.8e-05	1.66e-05	TIFA	TRAF-interacting protein with forkhead-associated domain
Ssc.5409.2.S1_a_at	-1.82	1.6e-06	2.1e-06	JMJD6	jumonji domain containing 6
Ssc.10413.1.A1_at	-1.83	4.56e-07	7.34e-07	PLEKHH1	pleckstrin homology domain containing, family H (with MyTH4 domain) member 1
Ssc.28687.1.S1_at	-1.83	3.07e-08	8.56e-08	WDR37	WD repeat domain 37
Ssc.31177.1.S1_at	-1.83	7.17e-06	7.63e-06	EXOSC2	exosome component 2
Ssc.4656.1.S1_at	-1.83	5.52e-10	4.46e-09	CIRH1A	cirrhosis, autosomal recessive 1A (cirhin)
Ssc.9300.1.A1_at	-1.83	1.05e-08	3.83e-08	REV1	REV1 homolog (S. cerevisiae)
Ssc.9528.1.S1_at	-1.83	2.12e-10	2.42e-09	UTP3	UTP3, small subunit (SSU) processome component, homolog (S. cerevisiae)
Ssc.10019.1.A1_at	-1.84	1.2e-06	1.64e-06	Trip12	Mus musculus thyroid hormone receptor interactor 12 (Trip12), Mrna
Ssc.13794.1.A1_at	-1.84	0.00203167	0.00103458	PHF3	Homo sapiens PHD finger protein 3 (PHF3), mRNA
Ssc.18717.1.A1_at	-1.84	8.9e-08	2e-07	WDR36	WD repeat domain 36
Ssc.22396.1.A1_at	-1.84	6.8e-07	1.03e-06	C8orf38	Homo sapiens chromosome 8 open reading frame 38 (C8orf38), mRNA
Ssc.3455.2.S1_at	-1.84	1.16e-05	1.15e-05	UBAP2L	Homo sapiens ubiquitin associated protein 2-like (UBAP2L), transcript variant 2, mRNA
Ssc.21597.1.S1_at	-1.85	1.41e-11	3.55e-10	DKC1	dyskeratosis congenita 1, dyskerin
Ssc.22032.1.A1_at	-1.85	3.76e-11	7.07e-10	LARP4	Homo sapiens La ribonucleoprotein domain family, member 4 (LARP4), transcript variant 3, mRNA
Ssc.2634.1.S1_at	-1.85	3.54e-08	9.52e-08	C14orf21	Pumilio domain-containing protein C14orf21 [Source:UniProtKB/Swiss-Prot;Acc:Q86U38]
Ssc.5145.1.S1_a_at	-1.85	1.45e-09	8.89e-09	HSPA1A	heat shock 70kDa protein 1A
Ssc.5844.1.A1_at	-1.85	2.16e-09	1.21e-08	PTCD3	Homo sapiens Pentatricopeptide repeat domain 3 (PTCD3), mRNA
Ssc.6796.1.A1_at	-1.85	3.36e-11	6.64e-10	G3BP2	GTPase activating protein (SH3 domain) binding protein 2
Ssc.10128.1.A1_at	-1.86	0.000124734	8.76e-05	SIX4	SIX homeobox 4
Ssc.19122.1.A1_at	-1.86	7.99e-18	1.55e-14
Ssc.21167.2.A1_at	-1.86	4.35e-09	2.03e-08	RICH2	Rho-type GTPase-activating protein RICH2
Ssc.27497.1.A1_at	-1.86	1.62e-05	1.51e-05	BRI3BP	BRI3 binding protein
Ssc.314.1.S1_at	-1.86	9.87e-09	3.65e-08	ADM	adrenomedullin
Ssc.6469.1.A1_at	-1.86	6.02e-06	6.58e-06	GABPB1	GA binding protein transcription factor, beta subunit 1
Ssc.15463.1.S1_at	-1.87	0.00295023	0.00143426	LOC731605	PREDICTED: Homo sapiens similar to BCL2-associated transcription factor 1, transcript variant 2 (LOC731605), mRNA
Ssc.2137.1.S1_at	-1.87	1.64e-09	9.78e-09	DDA1	DET1 and DDB1 associated 1
Ssc.24420.1.A1_at	-1.87	2.33e-10	2.58e-09	LARP4	Homo sapiens La ribonucleoprotein domain family, member 4 (LARP4), transcript variant 3, mRNA
Ssc.25844.1.S1_at	-1.87	3.42e-05	2.87e-05	ATXN1	Homo sapiens ataxin 1 (ATXN1), transcript variant 2, mRNA
Ssc.27398.1.S1_at	-1.87	9.97e-08	2.19e-07	URB1	URB1 ribosome biogenesis 1 homolog (S. cerevisiae)
Ssc.29104.1.S1_at	-1.87	1.42e-09	8.82e-09	SR140	Homo sapiens U2-associated SR140 protein (SR140), mRNA
Ssc.16894.1.S1_at	-1.88	1.82e-08	5.75e-08	Arf2	Mus musculus ADP-ribosylation factor 2 (Arf2), mRNA
Ssc.17639.1.S1_at	-1.88	3.39e-09	1.68e-08	CDC23	cell division cycle 23 homolog (S. cerevisiae)
Ssc.1781.2.A1_at	-1.88	8.22e-09	3.2e-08	LOC100158021	PREDICTED: Sus scrofa misc_RNA (LOC100158021), miscRNA
Ssc.26386.2.S1_a_at	-1.88	2.97e-09	1.51e-08	NIP7	nuclear import 7 homolog (S. cerevisiae)
Ssc.26708.1.S1_at	-1.88	6.22e-06	6.77e-06	Ptpn4	Mus musculus protein tyrosine phosphatase, non-receptor type 4 (Ptpn4), mRNA
Ssc.8432.1.A1_at	-1.88	5.98e-09	2.56e-08	EXOSC4	exosome component 4
Ssc.8473.1.S1_at	-1.88	7.86e-10	5.6e-09	DNAJA1	DnaJ (Hsp40) homolog, subfamily A, member 1
Ssc.24049.2.S1_at	-1.89	1.8e-05	1.67e-05	C13orf34	chromosome 13 open reading frame 34
Ssc.24882.1.S1_at	-1.89	2.34e-08	6.89e-08
Ssc.28673.1.S1_at	-1.9	3.23e-14	4.17e-12	CXCR7	chemokine (C-X-C motif) receptor 7
Ssc.3394.3.A1_at	-1.9	0.000217607	0.000143497	CDR2	cerebellar degeneration-related protein 2, 62kDa
Ssc.4802.1.A1_at	-1.9	6.43e-07	9.87e-07	XPO4	exportin 4
Ssc.5041.1.A1_at	-1.91	2.95e-09	1.51e-08	NOP2	NOP2 nucleolar protein homolog (yeast)
Ssc.7272.1.A1_at	-1.91	1.08e-13	1.3e-11	SERPINB2	Homo sapiens serpin peptidase inhibitor, clade B (ovalbumin), member 2 (SERPINB2), transcript variant 1, mRNA
Ssc.11318.1.S1_at	-1.92	6.8e-05	5.19e-05	LOC100291658	PREDICTED: Homo sapiens hypothetical protein LOC100291658 (LOC100291658), mRNA
Ssc.11417.1.A1_at	-1.92	9.01e-07	1.3e-06	FAM126A	family with sequence similarity 126, member A
Ssc.13671.1.A1_at	-1.92	8.09e-07	1.19e-06	HCG18	Homo sapiens HLA complex group 18 (HCG18), non-coding RNA
Ssc.14190.1.A1_at	-1.92	7.31e-06	7.76e-06	MRPL15	Homo sapiens mitochondrial ribosomal protein L15 (MRPL15), nuclear gene encoding mitochondrial protein, mRNA
Ssc.25960.1.S1_at	-1.92	1.92e-09	1.1e-08	IFT88	Homo sapiens intraflagellar transport 88 homolog (Chlamydomonas) (IFT88), transcript variant 1, mRNA
Ssc.27270.1.S1_at	-1.92	3.72e-05	3.08e-05	ABHD5	abhydrolase domain containing 5
Ssc.28568.1.A1_at	-1.92	1.31e-09	8.36e-09	PDE12	phosphodiesterase 12
Ssc.30414.1.A1_at	-1.92	7.07e-06	7.55e-06	LOC100044671	PREDICTED: Mus musculus similar to RIKEN cDNA 2510039O18 gene (LOC100044671), misc RNA
Ssc.4414.1.S1_at	-1.92	4.16e-07	6.78e-07	PLAGL2	pleiomorphic adenoma gene-like 2
Ssc.6970.1.A1_at	-1.92	4.65e-09	2.12e-08	Sfrs3	Mus musculus splicing factor, arginine/serine-rich 3 (SRp20) (Sfrs3), mRNA
Ssc.11135.1.A1_at	-1.93	5.12e-10	4.29e-09	FUS	fusion (involved in t(12;16) in malignant liposarcoma)
Ssc.22637.1.A1_at	-1.93	3.91e-06	4.52e-06	Ube2n	Mus musculus ubiquitin-conjugating enzyme E2N (Ube2n), mRNA
Ssc.7111.1.A1_at	-1.93	9.85e-09	3.65e-08	RRM2	ribonucleotide reductase M2 polypeptide
Ssc.10468.1.A1_at	-1.94	3.35e-06	3.96e-06	GLMN	Glomulin (FKBP-associated protein)(FK506-binding protein-associated protein)(FAP) [Source:UniProtKB/Swiss-Prot;Acc:Q92990]
Ssc.1221.1.A1_at	-1.94	3.58e-08	9.6e-08	EML5	echinoderm microtubule associated protein like 5
Ssc.24873.1.S1_at	-1.94	2.14e-06	2.69e-06	CBX2	chromobox homolog 2 (Pc class homolog, Drosophila)
Ssc.26505.1.A1_at	-1.94	2.73e-10	2.9e-09	LRRC8C	leucine rich repeat containing 8 family, member C
Ssc.23519.2.S1_at	-1.95	6.18e-05	4.78e-05	PLOD1	procollagen-lysine 1, 2-oxoglutarate 5-dioxygenase 1
Ssc.27379.1.S1_at	-1.95	1.19e-10	1.56e-09
Ssc.3920.1.S1_at	-1.95	8.13e-08	1.86e-07	PMEPA1	prostate transmembrane protein, androgen induced 1
Ssc.5401.1.S1_at	-1.95	2.87e-07	5.01e-07	GINS1	GINS complex subunit 1 (Psf1 homolog)
Ssc.7936.2.A1_at	-1.95	2.6e-06	3.17e-06	Mapre2	Mus musculus microtubule-associated protein, RP/EB family, member 2 (Mapre2), mRNA
Ssc.22493.1.A1_at	-1.96	0.00033636	0.000210969
Ssc.4419.1.A1_at	-1.96	9.32e-08	2.08e-07	CSNK1E	Homo sapiens casein kinase 1, epsilon (CSNK1E), transcript variant 2, mRNA
Ssc.7857.1.A1_at	-1.96	4.46e-08	1.14e-07	CHAF1A	chromatin assembly factor 1, subunit A (p150)
Ssc.114.1.S1_at	-1.97	9.49e-07	1.35e-06	HSPA6	heat shock 70kDa protein 6 (HSP70B')
Ssc.15271.1.A1_at	-1.97	4.72e-09	2.15e-08	Fgfr1op	Mus musculus Fgfr1 oncogene partner (Fgfr1op), mRNA
Ssc.31193.1.A1_at	-1.97	2.85e-09	1.47e-08
Ssc.15612.1.S1_at	-1.98	8.03e-06	8.39e-06	C19orf71	Homo sapiens chromosome 19 open reading frame 71 (C19orf71), mRNA
Ssc.24208.1.S1_at	-1.98	2.88e-07	5.02e-07	C19orf40	chromosome 19 open reading frame 40
Ssc.13665.1.A1_at	-1.99	4e-06	4.61e-06	SCML1	Homo sapiens sex comb on midleg-like 1 (Drosophila) (SCML1), transcript variant 4, mRNA
Ssc.18700.1.A1_at	-1.99	2.02e-07	3.77e-07
Ssc.2808.1.S1_at	-1.99	9.05e-11	1.31e-09	LOC100156132	PREDICTED: Sus scrofa similar to LOC507155 protein (LOC100156132), mRNA
Ssc.29941.1.A1_at	-1.99	1.66e-10	1.98e-09	NDNL2	necdin-like 2
Ssc.9282.1.S1_at	-1.99	1.03e-06	1.44e-06	CRCT1	cysteine-rich C-terminal 1
Ssc.23221.1.S1_at	-2	7.52e-06	7.94e-06	Q68RU1	Ovarian and testicular apolipoprotein N [Source:UniProtKB/TrEMBL;Acc:Q68RU1]
Ssc.10295.1.A1_at	-2.01	5.7e-12	2.13e-10
Ssc.17027.1.S1_at	-2.01	2.32e-08	6.84e-08	ATAD3A	ATPase family, AAA domain containing 3A
Ssc.22452.1.A1_at	-2.01	8.61e-08	1.95e-07	C10orf88	chromosome 10 open reading frame 88
Ssc.27140.1.A1_at	-2.01	3.92e-08	1.03e-07	PTPN2	protein tyrosine phosphatase, non-receptor type 2
Ssc.4747.1.S1_at	-2.01	1.43e-09	8.83e-09	FST	follistatin
Ssc.8974.1.S1_at	-2.01	7.47e-11	1.11e-09	CPT1A	carnitine palmitoyltransferase 1A (liver)
Ssc.18187.2.S1_at	-2.02	6e-06	6.57e-06	CCNE1	Homo sapiens cyclin E1 (CCNE1), transcript variant 2, mRNA
Ssc.25257.1.S1_at	-2.02	0.000127597	8.93e-05	ARGLU1	arginine and glutamate rich 1
Ssc.6733.1.S1_at	-2.02	3.13e-08	8.68e-08	FLJ26964	adenosylmethionine decarboxylase 1
Ssc.7834.1.A1_at	-2.02	2.52e-08	7.31e-08	GJC1	gap junction protein, gamma 1, 45kDa
Ssc.14408.1.A1_at	-2.03	1.65e-09	9.78e-09	USP34	Homo sapiens ubiquitin specific peptidase 34 (USP34), mRNA
Ssc.21559.1.S1_at	-2.03	9.59e-09	3.58e-08	ANKRD10	ankyrin repeat domain 10
Ssc.22547.1.S1_at	-2.03	2.77e-05	2.4e-05	Gsk3b	Mus musculus glycogen synthase kinase 3 beta (Gsk3b), mRNA
Ssc.28609.1.S1_at	-2.03	2.64e-11	5.61e-10	SNHG1	small nucleolar RNA host gene 1 (non-protein coding)
Ssc.7523.1.A1_at	-2.03	1.37e-09	8.66e-09	PHB	prohibitin
Ssc.9235.1.A1_at	-2.03	0.000411761	0.000252138	TMEM167A	transmembrane protein 167A
Ssc.10675.1.A1_at	-2.04	0.00111492	0.000612428
Ssc.22217.1.S1_at	-2.04	4.01e-08	1.04e-07	ZBED4	zinc finger, BED-type containing 4
Ssc.4814.1.A1_at	-2.04	7.3e-10	5.46e-09
Ssc.10254.2.A1_a_at	-2.05	1.06e-05	1.07e-05	ZMYND19	zinc finger, MYND-type containing 19
Ssc.26612.1.S1_a_at	-2.05	1.99e-09	1.12e-08	C6orf141	PREDICTED: Homo sapiens misc_RNA (C6orf141), miscRNA
Ssc.25139.2.S1_at	-2.06	5.03e-08	1.26e-07	UBASH3B	ubiquitin associated and SH3 domain containing, B
Ssc.1595.1.S1_a_at	-2.07	1.07e-07	2.3e-07	LOC100158011	PREDICTED: Sus scrofa similar to aprotinin (LOC100158011), mRNA
Ssc.21648.1.A1_at	-2.07	1.07e-07	2.3e-07	LOC100154567	PREDICTED: Sus scrofa similar to Nucleoporin Nup43 (p42) (LOC100154567), mRNA
Ssc.3145.1.S1_at	-2.07	2.21e-08	6.63e-08	TATDN2	TatD DNase domain containing 2
Ssc.7910.2.A1_a_at	-2.07	2.82e-07	4.95e-07	HELLS	helicase, lymphoid-specific
Ssc.26878.1.S1_at	-2.08	1.1e-05	1.1e-05	KIAA0494	KIAA0494
Ssc.7666.1.A1_at	-2.08	3.04e-05	2.61e-05	PSMF1	proteasome (prosome, macropain) inhibitor subunit 1 (PI31)
Ssc.10388.2.S1_at	-2.09	8.18e-10	5.75e-09	PPAN	peter pan homolog (Drosophila)
Ssc.12709.1.A1_at	-2.09	4.58e-09	2.1e-08	LMNB2	lamin B2
Ssc.29591.1.A1_at	-2.09	2.75e-07	4.85e-07	TRMT61B	tRNA methyltransferase 61 homolog B (S. cerevisiae)
Ssc.6035.1.S1_at	-2.09	1.59e-09	9.58e-09	NIPA1	non imprinted in Prader-Willi/Angelman syndrome 1
Ssc.22685.1.S1_at	-2.1	2.44e-11	5.36e-10	SOCS6	suppressor of cytokine signaling 6
Ssc.25754.1.S1_at	-2.1	5.24e-11	8.98e-10	EIF2S1	eukaryotic translation initiation factor 2, subunit 1 alpha, 35kDa
Ssc.8725.1.A1_at	-2.1	1.69e-07	3.23e-07	BCL11B	B-cell CLL/lymphoma 11B (zinc finger protein)
Ssc.13663.1.A1_at	-2.12	3.79e-10	3.63e-09	SFRS7	splicing factor, arginine/serine-rich 7, 35kDa
Ssc.19509.1.A1_at	-2.12	4.69e-06	5.29e-06
Ssc.3666.1.A1_at	-2.12	5.83e-12	2.13e-10	Fst	Mus musculus follistatin (Fst), mRNA
Ssc.22067.1.A1_at	-2.13	1.82e-09	1.05e-08	SLC16A3	solute carrier family 16, member 3 (monocarboxylic acid transporter 4)
Ssc.4673.1.A1_at	-2.13	7.34e-09	2.97e-08	MLLT11	myeloid/lymphoid or mixed-lineage leukemia (trithorax homolog, Drosophila); translocated to, 11
Ssc.9314.3.A1_at	-2.13	3.01e-08	8.42e-08	TP53RK	TP53 regulating kinase
Ssc.23778.2.S1_at	-2.14	2.57e-07	4.59e-07	PMEPA1	prostate transmembrane protein, androgen induced 1
Ssc.2985.1.S1_a_at	-2.14	1.76e-08	5.62e-08	EIF2AK1	eukaryotic translation initiation factor 2-alpha kinase 1
Ssc.30435.1.A1_at	-2.14	2.23e-07	4.09e-07	Tial1	Mus musculus Tia1 cytotoxic granule-associated RNA binding protein-like 1 (Tial1), mRNA
Ssc.8901.1.A1_at	-2.14	7.04e-06	7.52e-06	FAM57A	family with sequence similarity 57, member A
Ssc.10394.1.A1_at	-2.15	1.82e-06	2.33e-06	GNRHR2	gonadotropin-releasing hormone (type 2) receptor 2
Ssc.22443.2.A1_at	-2.15	2.31e-09	1.26e-08	TSR1	TSR1, 20S rRNA accumulation, homolog (S. cerevisiae)
Ssc.12312.1.A1_at	-2.16	3.75e-09	1.82e-08	NOLC1	nucleolar and coiled-body phosphoprotein 1
Ssc.28410.1.S1_at	-2.16	6.82e-09	2.82e-08	DGCR8	DiGeorge syndrome critical region gene 8
Ssc.29282.1.A1_at	-2.16	1.41e-07	2.82e-07
Ssc.16376.1.S1_at	-2.17	6.03e-06	6.59e-06	HBEGF	heparin-binding EGF-like growth factor
Ssc.19575.1.S1_at	-2.17	1.28e-06	1.72e-06	DACT1	dapper, antagonist of beta-catenin, homolog 1 (Xenopus laevis)
Ssc.18367.1.S1_at	-2.18	1.31e-08	4.48e-08	GPATCH4	Homo sapiens G patch domain containing 4 (GPATCH4), transcript variant 2, mRNA
Ssc.24985.1.S1_at	-2.18	3.24e-08	8.9e-08	CCNL2	Homo sapiens cyclin L2 (CCNL2), transcript variant 2, mRNA
Ssc.11878.1.S1_at	-2.19	7.72e-08	1.78e-07	H2AFX	H2A histone family, member X
Ssc.8789.1.S1_at	-2.19	1.35e-08	4.57e-08	Srxn1	Mus musculus sulfiredoxin 1 homolog (S. cerevisiae) (Srxn1), mRNA
Ssc.948.2.S1_at	-2.19	5.53e-07	8.67e-07	Nutf2	Mus musculus nuclear transport factor 2 (Nutf2), mRNA
Ssc.21296.2.A1_at	-2.2	3.67e-05	3.05e-05
Ssc.22509.1.S1_at	-2.2	2.3e-06	2.86e-06
Ssc.26196.1.A1_at	-2.2	4.07e-12	1.75e-10	LOC100157259	PREDICTED: Sus scrofa similar to Kinesin-like protein KIF13A (Kinesin-like protein RBKIN) (LOC100157259), mRNA
Ssc.2649.1.A1_at	-2.22	6.34e-10	4.91e-09	MAT2A	methionine adenosyltransferase II, alpha
Ssc.3976.1.A1_at	-2.22	1.84e-11	4.29e-10	RBM12	RNA binding motif protein 12
Ssc.8010.1.S1_at	-2.22	6.65e-10	5.03e-09	LOC100131149	PREDICTED: Homo sapiens misc_RNA (LOC100131149), miscRNA
Ssc.11264.1.A1_at	-2.23	4.12e-05	3.36e-05
Ssc.3678.1.S1_at	-2.23	1.08e-05	1.09e-05
Ssc.18332.1.A1_at	-2.24	2.25e-05	2.01e-05	Rpusd2	Mus musculus RNA pseudouridylate synthase domain containing 2 (Rpusd2), mRNA
Ssc.7646.1.A1_at	-2.24	6.04e-08	1.46e-07	LOC668924	PREDICTED: Mus musculus similar to RIKEN cDNA 1110005A03 gene (LOC668924), misc RNA
Ssc.7750.1.S1_at	-2.24	3.33e-09	1.66e-08	AKAP8	A kinase (PRKA) anchor protein 8
Ssc.3832.1.S1_at	-2.25	2.81e-09	1.45e-08	AQP3	aquaporin 3 (Gill blood group)
Ssc.17252.1.S1_at	-2.26	2.67e-14	4.17e-12	SFRS6	splicing factor, arginine/serine-rich 6
Ssc.20193.1.S1_at	-2.26	6.02e-11	9.88e-10	FZD3	frizzled homolog 3 (Drosophila)
Ssc.24847.1.S1_at	-2.26	1.84e-06	2.36e-06	LOC100293798	PREDICTED: Homo sapiens hypothetical protein LOC100293798 (LOC100293798), mRNA
Ssc.5164.1.S1_at	-2.27	2.93e-11	6.1e-10	TIPIN	TIMELESS interacting protein
Ssc.7910.1.A1_at	-2.27	3.19e-08	8.79e-08	HELLS	helicase, lymphoid-specific
Ssc.13723.1.S1_at	-2.28	8.47e-10	5.82e-09	PDSS1	prenyl (decaprenyl) diphosphate synthase, subunit 1
Ssc.15588.1.S2_at	-2.28	7.63e-10	5.56e-09	IGFBP3	insulin-like growth factor binding protein 3
Ssc.1836.1.S1_at	-2.28	1.41e-07	2.83e-07
Ssc.27995.1.A1_at	-2.28	8.13e-08	1.86e-07	UHRF1	ubiquitin-like with PHD and ring finger domains 1
Ssc.23822.1.S1_a_at	-2.29	1.46e-10	1.77e-09	DKC1	Homo sapiens dyskeratosis congenita 1, dyskerin (DKC1), transcript variant 2, mRNA
Ssc.26366.1.S1_a_at	-2.29	3.95e-08	1.03e-07	dJ196E23.2	ligase III, DNA, ATP-dependent
Ssc.29855.1.A1_at	-2.29	6.28e-07	9.69e-07	CDCA7	cell division cycle associated 7
Ssc.9262.1.A1_at	-2.29	3.9e-06	4.52e-06	HRH1	histamine receptor H1
Ssc.30339.1.A1_at	-2.3	6.47e-10	4.95e-09	SOCS4	suppressor of cytokine signaling 4
Ssc.6097.1.S1_a_at	-2.3	7e-07	1.05e-06	TXNRD1	Homo sapiens thioredoxin reductase 1 (TXNRD1), transcript variant 5, mRNA
Ssc.7768.1.A1_at	-2.3	1.03e-09	6.86e-09	LOC100155661	PREDICTED: Sus scrofa similar to env (LOC100155661), mRNA
Ssc.15024.1.A1_at	-2.31	4.42e-10	3.96e-09	ZNF280D	Homo sapiens zinc finger protein 280D (ZNF280D), transcript variant 3, mRNA
Ssc.25069.1.S1_at	-2.32	7.4e-10	5.47e-09	CTPS	CTP synthase
Ssc.5627.1.S1_at	-2.36	6.74e-13	5.23e-11	NOP56	NOP56 ribonucleoprotein homolog (yeast)
Ssc.24776.1.A1_at	-2.37	9.31e-09	3.51e-08	UBXN2B	UBX domain protein 2B
Ssc.8892.1.S1_at	-2.37	2.28e-08	6.77e-08	DDX52	DEAD (Asp-Glu-Ala-Asp) box polypeptide 52
Ssc.13428.1.A1_at	-2.38	1.64e-08	5.33e-08
Ssc.25139.3.S1_at	-2.38	2.01e-08	6.17e-08	UBASH3B	ubiquitin associated and SH3 domain containing, B
Ssc.8506.1.A1_at	-2.38	2.72e-05	2.36e-05	RBM25	Homo sapiens RNA binding motif protein 25 (RBM25), mRNA
Ssc.3734.3.A1_at	-2.42	1.46e-07	2.9e-07	DDX31	Homo sapiens DEAD (Asp-Glu-Ala-Asp) box polypeptide 31 (DDX31), transcript variant 1, mRNA
Ssc.13124.1.S1_at	-2.43	8.1e-08	1.86e-07
Ssc.18187.1.A1_at	-2.43	3.62e-07	6.05e-07
Ssc.30690.1.A1_at	-2.43	1.58e-07	3.07e-07	PPRC1	peroxisome proliferator-activated receptor gamma, coactivator-related 1
Ssc.30951.1.A1_at	-2.45	4.56e-13	4.01e-11	FST	follistatin
Ssc.1739.1.S1_at	-2.46	1.42e-07	2.84e-07	FMNL3	formin-like 3
Ssc.18070.1.A1_at	-2.46	2.85e-07	4.99e-07	DBR1	debranching enzyme homolog 1 (S. cerevisiae)
Ssc.20770.1.S1_at	-2.46	2.38e-06	2.94e-06
Ssc.22824.1.S1_at	-2.46	1.45e-08	4.85e-08	SEPHS1	selenophosphate synthetase 1
Ssc.7370.1.A1_at	-2.46	1.28e-07	2.63e-07	TFAP2C	Sus scrofa transcription factor AP-2 gamma (activating enhancer binding protein 2 gamma) (TFAP2C), mRNA
Ssc.5432.1.A1_at	-2.47	9.43e-10	6.41e-09	SH3GLB1	Homo sapiens SH3-domain GRB2-like endophilin B1 (SH3GLB1), mRNA
Ssc.21884.1.A1_at	-2.49	2.36e-05	2.09e-05	PIK3R3	Homo sapiens phosphoinositide-3-kinase, regulatory subunit 3 (gamma) (PIK3R3), transcript variant 2, mRNA
Ssc.21040.1.S1_at	-2.5	1.06e-08	3.87e-08	FASTKD5	FAST kinase domains 5
Ssc.4331.1.A1_at	-2.52	5.78e-08	1.41e-07	RIOK1	RIO kinase 1 (yeast)
Ssc.4724.1.S1_at	-2.52	2.6e-05	2.27e-05	PHLPPL	PH domain and leucine rich repeat protein phosphatase-like
Ssc.5567.1.S1_at	-2.52	8.12e-13	5.83e-11	HEXIM1	hexamethylene bis-acetamide inducible 1
Ssc.15453.2.S1_a_at	-2.53	1.47e-06	1.95e-06	GEMIN7	Homo sapiens gem (nuclear organelle) associated protein 7 (GEMIN7), transcript variant 1, mRNA
Ssc.29166.1.A1_at	-2.55	4.76e-08	1.2e-07
Ssc.29480.1.A1_at	-2.55	7.1e-07	1.07e-06
Ssc.3481.1.A1_at	-2.55	1.14e-06	1.57e-06
Ssc.4612.1.S1_at	-2.55	9.09e-09	3.45e-08	MCM4	Homo sapiens minichromosome maintenance complex component 4 (MCM4), transcript variant 2, mRNA
Ssc.115.1.S1_s_at	-2.56	2.35e-06	2.9e-06	bK286B10	heme oxygenase (decycling) 1
Ssc.8220.1.A2_at	-2.57	1.56e-07	3.05e-07	A4H2X2	RNA binding motif protein 39 Fragment [Source:UniProtKB/TrEMBL;Acc:A4H2X2]
Ssc.4742.1.S1_at	-2.6	1.13e-09	7.39e-09	Tuba4a	Mus musculus tubulin, alpha 4A (Tuba4a), mRNA
Ssc.21701.1.S1_at	-2.61	1.28e-07	2.63e-07	FEN1	flap structure-specific endonuclease 1
Ssc.9387.1.A1_at	-2.63	2.11e-11	4.81e-10	PCNA	proliferating cell nuclear antigen
Ssc.24505.1.A1_at	-2.65	5.3e-09	2.34e-08	ZNF367	zinc finger protein 367
Ssc.11151.1.A1_at	-2.66	8.9e-07	1.29e-06	C3orf63	chromosome 3 open reading frame 63
Ssc.31065.1.A1_at	-2.66	3.69e-07	6.14e-07	SFRS1	splicing factor, arginine/serine-rich 1
Ssc.14029.1.A1_at	-2.69	5.82e-12	2.13e-10	DNAJC9	DnaJ (Hsp40) homolog, subfamily C, member 9
Ssc.24616.1.S1_a_at	-2.7	7.63e-07	1.13e-06	RBKS	ribokinase
Ssc.5371.1.S1_a_at	-2.7	6.81e-08	1.62e-07	POLE2	polymerase (DNA directed), epsilon 2 (p59 subunit)
Ssc.7153.1.A1_at	-2.7	1.29e-07	2.64e-07	NASP	Homo sapiens nuclear autoantigenic sperm protein (histone-binding) (NASP), transcript variant 1, mRNA
Ssc.18095.1.A1_at	-2.71	5.17e-06	5.74e-06	EYA3	Homo sapiens eyes absent homolog 3 (Drosophila) (EYA3), mRNA
SscAffx.11.1.S1_a_at	-2.72	3.19e-09	1.6e-08	INVO	Involucrin [Source:UniProtKB/Swiss-Prot;Acc:P18175]
Ssc.29136.1.S1_at	-2.75	2.13e-05	1.92e-05	GPATCH4	Homo sapiens G patch domain containing 4 (GPATCH4), transcript variant 2, mRNA
Ssc.12463.1.A1_at	-2.77	2.25e-07	4.11e-07	Lyzl4	Mus musculus lysozyme-like 4 (Lyzl4), mRNA
Ssc.3753.1.S1_at	-2.77	3.99e-10	3.76e-09	TFRC	Homo sapiens transferrin receptor (p90, CD71) (TFRC), mRNA
Ssc.16576.1.S1_at	-2.79	8.13e-10	5.74e-09	PAFAH1B1	platelet-activating factor acetylhydrolase, isoform Ib, alpha subunit 45kDa
Ssc.24459.1.S1_at	-2.79	1.16e-06	1.59e-06	DTL	denticleless homolog (Drosophila)
Ssc.24285.1.S1_at	-2.8	2.04e-12	1.08e-10	LOC100152063	PREDICTED: Sus scrofa similar to ribonuclease P 40kDa subunit (LOC100152063), mRNA
Ssc.11964.1.S1_at	-2.81	1.83e-09	1.05e-08	DCUN1D4	DCN1, defective in cullin neddylation 1, domain containing 4 (S. cerevisiae)
Ssc.26979.1.S1_at	-2.81	1.84e-05	1.69e-05	RRP1B	ribosomal RNA processing 1 homolog B (S. cerevisiae)
Ssc.8473.1.S2_at	-2.85	1.08e-11	3.12e-10	DNAJA1	DnaJ homolog subfamily A member 1 (Heat shock 40 kDa protein 4)(DnaJ protein homolog 2)(HDJ-2)(HSJ-2)(HSDJ) [Source:UniProtKB/Swiss-Prot;Acc:P31689]
Ssc.1555.1.A1_at	-2.86	1.26e-14	3.06e-12	FOS	v-fos FBJ murine osteosarcoma viral oncogene homolog
Ssc.27457.1.A1_at	-2.87	4.34e-07	7.02e-07	SFRS7	splicing factor, arginine/serine-rich 7, 35kDa
Ssc.162.1.S1_at	-2.89	1.86e-08	5.84e-08	RLN1	relaxin 1
Ssc.27493.1.S1_at	-2.89	1.34e-08	4.55e-08	GIGYF2	Homo sapiens GRB10 interacting GYF protein 2 (GIGYF2), transcript variant 1, mRNA
Ssc.5082.1.A1_at	-2.96	1.12e-07	2.38e-07	ZFAND2A	Homo sapiens zinc finger, AN1-type domain 2A (ZFAND2A), mRNA
Ssc.7519.1.A1_at	-2.97	8.49e-08	1.93e-07	C17orf91	chromosome 17 open reading frame 91
Ssc.29579.1.A1_at	-3.02	3.31e-08	9.06e-08
Ssc.4138.1.S1_at	-3.03	4.26e-07	6.91e-07	PSME3	proteasome (prosome, macropain) activator subunit 3 (PA28 gamma; Ki)
Ssc.9241.2.A1_at	-3.1	5.72e-11	9.54e-10	SFRS6	splicing factor, arginine/serine-rich 6
Ssc.5595.1.S1_a_at	-3.19	4.67e-07	7.5e-07	TCF19	transcription factor 19
Ssc.24045.1.S1_at	-3.26	1.49e-08	4.95e-08	MARS2	methionyl-tRNA synthetase 2, mitochondrial
Ssc.2464.1.S1_at	-3.27	6.57e-06	7.1e-06	STC1	stanniocalcin 1
Ssc.9241.1.A1_at	-3.31	5.61e-11	9.45e-10	SFRS6	splicing factor, arginine/serine-rich 6
Ssc.9241.2.A1_a_at	-3.33	1.43e-11	3.55e-10	SFRS6	splicing factor, arginine/serine-rich 6
Ssc.5371.3.S1_a_at	-3.34	7.12e-09	2.92e-08	POLE2	polymerase (DNA directed), epsilon 2 (p59 subunit)
Ssc.21874.1.S1_at	-3.44	4.12e-08	1.06e-07	OSBPL3	oxysterol binding protein-like 3
Ssc.24295.1.A1_at	-3.51	3.92e-08	1.03e-07	Ccdc144b	Mus musculus coiled-coil domain containing 144B (Ccdc144b), mRNA
Ssc.8767.1.A1_at	-3.7	6.65e-09	2.77e-08	CYP1B1	cytochrome P450, family 1, subfamily B, polypeptide 1
Ssc.27018.1.S1_at	-3.78	5.19e-07	8.22e-07	LARS	Homo sapiens leucyl-tRNA synthetase (LARS), mRNA
Ssc.31012.1.A1_at	-3.99	8.19e-10	5.75e-09	Lrp8	Mus musculus low density lipoprotein receptor-related protein 8, apolipoprotein e receptor (Lrp8), transcript variant 2, mRNA
Ssc.382.1.S1_at	-4.28	4.29e-13	3.95e-11	CSF2	colony stimulating factor 2 (granulocyte-macrophage)
Ssc.30418.1.A1_at	-4.58	1.93e-06	2.45e-06
Ssc.27353.1.A1_at	-4.73	2.68e-09	1.41e-08	CHAF1B	Homo sapiens chromatin assembly factor 1, subunit B (p60) (CHAF1B), mRNA
Ssc.22370.1.S1_at	-5.7	6.51e-12	2.32e-10	DSCC1	Sister chromatid cohesion protein DCC1 (Defective in sister chromatid cohesion protein 1 homolog) [Source:UniProtKB/Swiss-Prot;Acc:Q9BVC3]
Ssc.11879.1.A1_at	-9.6	1.75e-10	2.06e-09	CDC6	cell division cycle 6 homolog (S. cerevisiae)
