# Supplementary material for: Gene expression profiling of porcine mammary epithelial cells after challenge with Escherichia coli and Staphylococcus aureus in vitro
Source: Vet Res. 2015 May 6;46(1):50. doi: 10.1186/s13567-015-0178-z (PMC4421989; doi:10.1186/s13567-015-0178-z)
Supplement: Additional file 7: — Comparison of microarray and RT-qPCR results for selected transcripts associated with “inflammatory response”. Table giving fold changes, p-values and corresponding q-values detailed for various comparisons obtained with microarrays and RT-qPCR and correlation coefficient for the two methods. [file 13567_2015_178_MOESM7_ESM.xls]

## Sheet: Add file 7
Additional file 7 Comparison of microarray and RT-qPCR results for selected transcripts associated with `inflammarory response´
Gene	Comparison	Microarray				RT-qPCR #			Correlation ##
		p-value	q-value	FC	expression	p-value	FC	expression	coefficient
IL1A	control vs 3 h E. coli	4.6084e-21	4.65162e-18	4.52537	con<E3	1.98677e-17	2.80836	con<E3	0.935007
	control vs 3 h S. aureus	0.000296865	0.00358015	1.37046	con<S3	0.600198	1.06426	con<S3
	control vs 24 h E. coli	1.41665e-10	1.16534e-09	1.9902	con<E24	0.00573221	1.35603	con<E24
	control vs 24 h S. aureus	0.133565	0.0414838	1.12895	con<S24	0.0449902	-1.34	con>S24
CXCL2	control vs 3 h E. coli	7.8589e-14	1.88871e-11	4.94028	con<E3	4.18079e-11	1.90223	con<E3	0.864493
	control vs 3 h S. aureus	0.144013	0.20279	1.23242	con<S3	0.00214988	-1.48	con>S3
	control vs 24 h E. coli	3.25038e-05	2.77527e-05	1.93498	con<E24	3.1616e-07	1.61222	con<E24
	control vs 24 h S. aureus	0.501847	0.130434	1.09964	con<S24	0.751202	-1.03	con>S24
CCL2	control vs 3 h E. coli	1.40837e-09	1.14643e-07	2.61077	con<E3	2.77011e-10	2.08345	con<E3	0.975028
	control vs 3 h S. aureus	0.00375669	0.0201316	1.45305	con<S3	0.159684	1.18342	con<S3
	control vs 24 h E. coli	0.000340195	0.000220209	1.61034	con<E24	0.362342	1.11792	con<E24
	control vs 24 h S. aureus	0.204949	0.060336	1.16891	con<S24	0.00936302	-1.54	con>S24
TNFSF10	control vs 3 h E. coli	0.779524	0.537129	1.05328	con<E3	0.371287	-1.28	con>E3	0.848591
	control vs 3 h S. aureus	0.379327	0.355201	1.17797	con<S3	0.168624	-1.51	con>S3
	control vs 24 h E. coli	2.28981e-08	6.20622e-08	3.64428	con<E24	4.05718e-05	2.12186	con<E24
	control vs 24 h S. aureus	0.0941282	0.0306972	1.37184	con<S24	0.629307	1.11765	con<S24
MAP3K8	control vs 3 h E. coli	1.41935e-11	2.10685e-09	3.32898	con<E3	4.48569e-14	1.83253	con<E3	0.912302
	control vs 3 h S. aureus	0.0988656	0.162861	1.23903	con<S3	0.0249013	1.16732	con<S3
	control vs 24 h E. coli	2.31166e-06	2.90032e-06	2.02163	con<E24	7.80742e-05	1.31717	con<E24
	control vs 24 h S. aureus	0.857881	0.20268	1.0231	con<S24	0.590281	-1.04	con>S24
NFKBIA	control vs 3 h E. coli	1.63059e-21	2.05735e-18	2.98839	con<E3	5.11849e-16	2.20273	con<E3
	control vs 3 h S. aureus	6.27928e-07	4.38137e-05	1.39421	con<S3	0.1035	1.14928	con<S3	0.949009
	control vs 24 h E. coli	2.50337e-20	1.2662e-17	2.74905	con<E24	4.04106e-14	2.04346	con<E24
	control vs 24 h S. aureus	0.0142178	0.00582805	1.15382	con<S24	0.496704	-1.07	con>S24
CSF2	control vs 3 h E. coli	0.380779	0.387355	1.12722	con<E3	0.494978	1.04958	con<E3	0.95314
	control vs 3 h S. aureus	0.00139296	0.0102002	-1.59	con>S3	0.000497696	-1.38	con>S3
	control vs 24 h E. coli	6.71882e-06	7.19562e-06	-2.02	con>E24	1.11279e-06	-1.71	con>E24
	control vs 24 h S. aureus	4.28736e-13	3.95423e-11	-4.28	con>S24	5.84451e-10	-2.45	con>S24
VCAM1	control vs 3 h E. coli	3.1618e-06	8.62554e-05	2.78513	con<E3	1.03357e-06	2.5185	con<E3	0.961001
	control vs 3 h S. aureus	0.0751359	0.137425	1.40981	con<S3	0.0533609	1.52105	con<S3
	control vs 24 h E. coli	1.12507e-07	2.22082e-07	3.39649	con<E24	9.78416e-07	2.52303	con<E24
	control vs 24 h S. aureus	4.18407e-05	3.39784e-05	2.38478	con<S24	0.000621831	1.97491	con<S24
Significance level was set at p < 0.05 and q < 0.05; FC - Fold change; # Values were calculated by factorial normalization on HPRT1 and RN7SK expression values;
## correlation of normalized expression values was calculated by Spearman.
